# Supplementary material for: Portability of a text mining algorithm for detecting adverse drug reactions in electronic health records across diverse patient groups in two Dutch hospitals
Source: PLOS Digit Health. 2026 Feb 10;5(2):e0001230. doi: 10.1371/journal.pdig.0001230 (PMC12890107; doi:10.1371/journal.pdig.0001230)
Supplement: S1 Data — (XLSX) [file pdig.0001230.s004.xlsx]

## Sheet: Patient and EHR characteristics
PatientNr	Site	Alg_PATK_PATK_Department	Alg_PATK_PATK_Age	Alg_PATK_PATK_Gender	Alg_PATK_PATK_CCI	Alg_PATK_PATK_Admissions_#	Alg_PATK_PATK_Outpatient_#	Alg_PATK_PATK_Duration_recent	Alg_PATK_PATK_Duration_total	Alg_PATK_EPDK_Consult2.0_notes	Alg_PATK_EPDK_Consult2.0_words	Alg_PATK_EPDK_Consult2.0_characters_with_spaces	Alg_PATK_EPDK_Consult2.0_Characters_without_spaces	Alg_PATK_EPDK_Questionnaires_notes	Alg_PATK_EPDK_Questionnaires_words	Alg_PATK_EPDK_Questionnaires_Characters_with_spaces	Alg_PATK_EPDK_Questionnaires_Characters_without_spaces	Alg_PATK_EPDK_MMB_notes	Alg_PATK_EPDK_MMB_words	Alg_PATK_EPDK_MMB_Characters_with_spaces	Alg_PATK_EPDK_MMB_Characters_without_spaces	Alg_PATK_EPDK_Radio_notes	Alg_PATK_EPDK_Radio_words	Alg_PATK_EPDK_Radio_Characters_with_spaces	Alg_PATK_EPDK_Radio_Characters_without_spaces	complication_notitie	complication_words	complication_Characters	allergy_notitie	allergy_words	allergy_Characters	pathology_notitie	pathology_words	pathology_Characters	medical_history_notitie	medical_history_words	medical_history_Characters	Alg_PATK_EPDK_notes_#	Alg_PATK_EPDK_words_#	Alg_PATK_EPDK_Characters_#
1	Catharina Ziekenhuis	Geriatrie	83	Male	6	2	0	9	21	52	10292	86965	74493	301	9564	63215	50540	10	613	7240	3926	7	259	2248	1930	1	#REF!	54	4	11	97	0	0	0	8	157	1304	383	#REF!	161037
2	Catharina Ziekenhuis	Geriatrie	91	Male	5	1	6	27	27	66	22621	161600	135446	386	14400	92269	74464	13	678	7392	4153	17	930	7767	6634	4	22	142	5	10	65	0	0	0	6	59	411	497	38720	269591
3	Catharina Ziekenhuis	Geriatrie	88	Woman	4	1	8	6	6	26	6424	45872	38341	146	2638	17892	14762	1	39	449	231	3	323	2593	2212	0	0	0	0	0	0	0	0	0	12	22	161	188	9446	66967
4	Catharina Ziekenhuis	Geriatrie	79	Woman	3	1	1	8	8	16	6154	44839	37839	119	4947	32137	26419	0	0	0	0	4	268	2140	1800	0	0	0	1	1	4	0	0	0	0	0	0	140	11370	79117
5	Catharina Ziekenhuis	Geriatrie	89	Male	6	1	22	11	11	48	12644	102724	87573	228	5000	33665	27684	5	288	3363	1727	13	708	5700	4863	0	0	0	4	4	32	1	126	968	11	60	450	310	18830	146874
6	Catharina Ziekenhuis	Geriatrie	89	Male	6	1	9	48	48	144	35182	205279	244209	644	17890	99368	117690	6	554	3626	6728	27	1465	9696	11544	1	7	46	1	1	4	2	361	2510	12	37	306	837	55497	320832
7	Catharina Ziekenhuis	Geriatrie	91	Woman	5	2	3	9	11	23	6926	48779	40573	202	5720	37849	31063	2	83	1482	567	8	561	4460	3728	1	2	15	5	26	202	0	0	0	15	34	354	256	13352	92965
8	Catharina Ziekenhuis	Geriatrie	78	Male	8	3	44	6	45	181	51992	300320	356678	1467	48555	249586	300248	25	1416	9171	18209	20	1715	11824	13913	2	37	221	1	1	4	1	164	1300	23	277	2276	1720	104157	574699
9	Catharina Ziekenhuis	Geriatrie	90	Woman	5	2	12	9	14	57	21618	121576	145008	314	10568	56563	67563	18	1226	7636	13773	18	2072	14499	16848	2	4	37	3	38	307	0	0	0	51	223	1797	463	35749	202146
10	Catharina Ziekenhuis	Geriatrie	82	Woman	5	1	5	19	19	53	12800	73481	87400	295	11288	58626	70100	4	354	2134	4100	11	977	6691	7853	3	10	70	3	5	42	0	0	0	5	8	75	374	25442	141082
11	Catharina Ziekenhuis	Geriatrie	85	Woman	5	4	19	18	42	106	27429	162051	191952	939	18409	102176	121635	2	71	485	812	25	1402	9631	11365	5	3	43	5	9	86	0	0	0	25	209	1938	1107	47532	276333
12	Catharina Ziekenhuis	Geriatrie	94	Woman	5	1	0	38	38	59	11716	37846	85533	323	8676	45301	54326	2	62	469	865	3	238	1650	1916	1	8	41	0	0	0	0	0	0	0	0	0	388	20700	85307
13	Catharina Ziekenhuis	Geriatrie	89	Woman	6	1	0	30	30	74	20273	125284	147106	404	12733	67982	81243	17	1423	9001	16693	7	805	5258	6163	1	1	9	4	23	208	0	0	0	30	84	783	537	35342	208340
14	Catharina Ziekenhuis	Geriatrie	77	Woman	4	2	9	8	12	38	7534	48038	56679	366	7647	41812	49541	2	97	624	1191	3	210	1469	1720	1	3	20	1	1	4	1	245	1749	15	55	461	427	15792	94174
15	Catharina Ziekenhuis	Geriatrie	71	Male	4	1	10	26	26	91	18588	111629	133421	460	12382	70309	83149	6	432	3170	7380	7	427	3024	3517	1	1	8	1	1	4	0	0	0	5	14	111	571	31845	188252
16	Catharina Ziekenhuis	Orthopedie	83	Woman	4	1	3	7	7	15	2043	15648	13215	172	3792	24408	19930	4	148	2345	1026	5	113	865	725	0	0	0	1	4	34	0	0	0	0	0	0	197	6100	43270
17	Catharina Ziekenhuis	Orthopedie	79	Woman	3	1	4	5	5	9	827	6582	5642	102	1538	11099	9380	0	0	0	0	3	91	755	635	0	0	0	2	66	420	0	0	0	1	1	2	117	2523	18504
18	Catharina Ziekenhuis	Orthopedie	74	Male	9	1	9	8	8	31	6415	46669	39093	176	3819	25416	20986	4	233	2617	1423	16	623	5251	4457	5	10	65	1	11	100	0	0	0	2	33	272	235	11144	80301
19	Catharina Ziekenhuis	Orthopedie	49	Woman	0	1	3	2	2	6	1059	8320	7139	80	788	5892	5065	0	0	0	0	2	73	546	461	0	0	0	1	1	10	0	0	0	0	0	0	89	1921	14759
20	Catharina Ziekenhuis	Orthopedie	59	Male	1	2	5	2	3	10	1428	10467	8875	125	1308	9027	7626	0	0	0	0	4	118	1004	858	0	0	0	2	6	38	0	0	0	3	3	17	144	2863	20521
21	Catharina Ziekenhuis	Orthopedie	66	Male	4	1	53	17	17	92	24341	175615	148026	467	14524	92377	74856	7	560	8118	3893	12	490	4051	3428	1	2	15	1	1	4	0	0	0	2	5	58	582	39923	280235
22	Catharina Ziekenhuis	Orthopedie	49	Male	0	2	4	2	14	33	4644	33710	28087	303	9053	58701	47484	8	457	7798	3243	5	175	1254	1037	0	0	0	1	1	4	0	0	0	0	0	0	350	14330	101464
23	Catharina Ziekenhuis	Orthopedie	74	Male	4	1	14	2	2	18	3378	26101	22273	132	1646	13571	11798	0	0	0	0	9	479	3928	3306	1	8	66	1	1	4	0	0	0	36	105	968	197	5617	44635
24	Catharina Ziekenhuis	Orthopedie	74	Woman	4	1	4	2	2	8	1189	9377	8007	78	1042	7528	6402	0	0	0	0	3	67	582	493	1	2	15	3	4	20	0	0	0	2	8	99	95	2312	17605
25	Catharina Ziekenhuis	Orthopedie	70	Woman	3	2	4	3	6	17	2894	21763	18410	197	3412	23041	19252	0	0	0	0	8	179	1589	1365	1	7	42	2	14	113	0	0	0	3	16	114	228	6522	46563
26	Catharina Ziekenhuis	Orthopedie	70	Woman	4	1	1	3	3	17	2355	18254	15449	105	1538	10827	9098	1	60	1202	433	5	205	1796	1535	1	2	24	3	7	54	0	0	0	4	35	286	136	4202	32396
27	Catharina Ziekenhuis	Orthopedie	72	Male	4	1	0	11	11	19	3105	22659	19008	142	4860	32833	26773	0	0	0	0	2	92	772	658	1	2	15	0	0	0	0	0	0	0	0	0	164	8059	56279
28	Catharina Ziekenhuis	Orthopedie	56	Woman	1	1	5	8	8	20	3145	23917	20304	131	3003	19909	16367	1	16	269	118	4	75	577	481	0	0	0	3	11	73	0	0	0	7	11	91	166	6261	44774
29	Catharina Ziekenhuis	Orthopedie	33	Male	0	2	8	17	18	40	4980	35980	35980	283	6204	40507	32785	8	614	9444	4333	2	101	801	676	2	12	101	0	0	0	0	0	0	0	0	0	335	11911	86833
30	Catharina Ziekenhuis	Orthopedie	53	Woman	1	2	10	3	5	17	2536	19883	16993	148	1797	12186	10204	0	0	0	0	5	248	1833	1559	1	2	15	4	14	85	0	0	0	11	37	219	186	4634	34150
1	Jeroen Bosch Ziekenhuis	Geriatrie	83	Male	5	2	40	12	15	103	25306	151513	151513	738	10456	61233	61233	1	105	681	681	13	1144	7709	7709	0	0	0	0	0	0	1	278	2626	16	122	894	872	37411	224656
2	Jeroen Bosch Ziekenhuis	Geriatrie	89	Woman	7	1	7	14	14	48	9987	57647	57647	369	6814	39205	39205	4	352	2293	2293	9	1463	10082	10082	0	0	0	0	0	0	0	0	0	25	63	485	455	18679	109712
3	Jeroen Bosch Ziekenhuis	Geriatrie	78	Woman	4	2	0	19	28	59	12308	79104	79104	544	9281	52006	52006	5	421	2740	2740	4	296	2094	2094	0	0	0	2	6	50	0	0	0	13	38	378	627	22350	136328
4	Jeroen Bosch Ziekenhuis	Geriatrie	89	Woman	6	3	2	21	32	65	10795	62649	62649	651	12009	60032	60032	5	360	2400	2400	7	545	3740	3740	1	3	19	2	14	127	0	0	0	9	23	162	740	23749	129016
5	Jeroen Bosch Ziekenhuis	Geriatrie	89	Male	6	3	11	3	17	55	15098	87834	87834	665	9954	55543	55543	8	591	3902	3902	5	211	1715	1715	0	0	0	4	76	580	0	0	0	25	204	1510	762	26134	150580
6	Jeroen Bosch Ziekenhuis	Geriatrie	86	Male	5	2	1	9	12	42	11145	64172	64172	388	6314	34886	34886	1	56	384	384	3	326	2231	2231	0	0	0	0	0	0	0	0	0	1	61	436	435	17902	102109
7	Jeroen Bosch Ziekenhuis	Geriatrie	79	Male	5	3	24	6	21	85	22108	129463	129463	569	9279	54252	54252	8	415	2881	2881	17	1188	8372	8372	0	0	0	0	0	0	1	254	2338	0	0	0	680	33244	197306
8	Jeroen Bosch Ziekenhuis	Geriatrie	91	Woman	6	1	5	18	18	50	10697	61226	61226	509	8633	48580	48580	6	504	3273	3273	7	402	2890	2890	2	18	115	0	0	0	2	305	3382	8	30	217	584	20589	119683
9	Jeroen Bosch Ziekenhuis	Geriatrie	86	Male	6	1	0	2	2	13	3327	19575	19575	81	1219	7159	7159	1	156	982	982	1	46	371	371	0	0	0	0	0	0	0	0	0	3	35	237	99	4783	28324
10	Jeroen Bosch Ziekenhuis	Geriatrie	77	Male	5	1	12	32	32	149	35430	204046	204046	1035	21343	116061	116061	16	1034	6932	6932	24	2092	13972	13972	0	0	0	0	0	0	0	0	0	7	50	317	1231	59949	341328
11	Jeroen Bosch Ziekenhuis	Geriatrie	92	Woman	5	1		14	14	38	11203	64437	64437	320	6138	33042	33042	2	227	1462	1462	3	239	1661	1661	0	0	0	3	19	183	0	0	0	14	137	1012	380	17963	101633
12	Jeroen Bosch Ziekenhuis	Geriatrie	92	Woman	5	1	2	2	2	13	3891	23107	23107	158	2282	12890	12890	5	309	2093	2093	4	393	2749	2749	0	0	0	0	0	0	0	0	0	1	2	12	181	6877	40851
13	Jeroen Bosch Ziekenhuis	Geriatrie	78	Male	7	3	9	3	14	41	13333	78920	78920	461	5971	34060	34060	12	733	4993	4993	10	584	4024	4024	1	3	19	0	0	0	0	0	0	39	214	1657	564	20838	123673
14	Jeroen Bosch Ziekenhuis	Geriatrie	91	Woman	7	1	1	4	4	14	4468	25719	25719	191	2550	14553	14553	7	613	4029	4029	3	146	1171	1171	0	0	0	0	0	0	0	0	0	7	122	794	222	7899	46266
15	Jeroen Bosch Ziekenhuis	Geriatrie	91	Woman	6	3	20	7	23	76	18192	105612	105612	734	11435	64225	64225	9	786	5257	5257	13	1147	7639	7639	0	0	0	0	0	0	0	0	0	14	74	616	846	31634	183349
16	Jeroen Bosch Ziekenhuis	Orthopedie	63	Male	2	1	0	7	7	16	1491	8662	8662	320	6419	37436	37436	0	0	0	0	7	262	2011	2011	0	0	0	0	0	0	0	0	0	0	0	0	343	8172	48109
17	Jeroen Bosch Ziekenhuis	Orthopedie	75	Male	2	2	16	9	12	45	3604	21495	21495	610	10413	66886	66886	7	633	4149	4149	4	204	1505	1505	2	9	54	2	16	107	0	0	0	0	0	0	670	14879	94105
18	Jeroen Bosch Ziekenhuis	Orthopedie	84	Woman	4	1	9	7	7	18	2121	13072	13072	337	6692	38762	38762	0	0	0	0	7	294	2134	2134	0	0	0				0	0	0	0	0	0	362	9107	53968
19	Jeroen Bosch Ziekenhuis	Orthopedie	70	Woman	1	1	5	1	1	20	1919	11796	11796	281	5014	30730	30730	0	0	0	0	4	194	1457	1457	0	0	0	5	52	302	0	0	0	4	6	59	314	7185	44094
20	Jeroen Bosch Ziekenhuis	Orthopedie	74	Woman	3	2	4	2	2	11	1621	9728	9728	243	4851	29812	29812	0	0	0	0	2	39	239	239	2	7	41	4	20	152	0	0	0	0	0	0	262	6538	39840
21	Jeroen Bosch Ziekenhuis	Orthopedie	56	Male	2	2	28	1	2	35	6925	36040	36040	430	8813	55397	55397	0	0	0	0	4	209	1293	1293	0	0	0	0	0	0	0	0	0	6	168	1075	475	16115	93805
22	Jeroen Bosch Ziekenhuis	Orthopedie	63	Male	2	1	7	1	1	16	2084	12479	12479	232	5081	30125	30125	0	0	0	0	10	518	3376	3376	1	3	19	0	0	0	0	0	0	1	3	12	260	7689	46011
23	Jeroen Bosch Ziekenhuis	Orthopedie	83	Male	7	1	10	2	2	18	2588	15147	15147	234	5312	32407	32407	0	0	0	0	6	154	1137	1137	0	0	0	0	0	0	0	0	0	9	74	437	267	8128	49128
24	Jeroen Bosch Ziekenhuis	Orthopedie	77	Woman	3	1	6	4	4	18	2616	15766	15766	279	5475	32459	32459	2	260	1649	1649	5	411	2800	2800	2	8	46	3	3	48	0	0	0	0	0	0	309	8773	52723
25	Jeroen Bosch Ziekenhuis	Orthopedie	62	Male	2	2	9	1	2	18	2146	13856	13856	494	9081	56923	56923	6	384	2676	2676	10	550	3600	3600	1	3	19	0	0	0	0	0	0	5	40	243	534	12204	77317
26	Jeroen Bosch Ziekenhuis	Orthopedie	70	Male	3	1	4	1	1	10	1054	6876	6876	224	4697	28625	28625	0	0	0	0	2	86	549	549	0	0	0	0	0	0	0	0	0	0	0	0	236	5837	36050
27	Jeroen Bosch Ziekenhuis	Orthopedie	75	Male	6	1	3	2	2	10	1076	5732	5732	46	690	3835	3835	0	0	0	0	8	742	4835	4835	1	3	19	4	14	131	0	0	0	1	125	925	70	2650	15360
28	Jeroen Bosch Ziekenhuis	Orthopedie	48	Male	0	1	6	1	1	11	1141	7796	7796	221	3918	23804	23804	0	0	0	0	7	312	2360	2360	0	0	0	0	0	0	0	0	0	21	117	889	260	5488	34849
29	Jeroen Bosch Ziekenhuis	Orthopedie	68	Male	5	2	19	1	2	34	6296	37879	37879	350	6809	43882	43882	0	0	0	0	8	339	2433	2433	0	0	0	0	0	0	0	0	0	0	0	0	392	13444	84194
30	Jeroen Bosch Ziekenhuis	Orthopedie	72	Woman	3	1	4	1	1	8	988	6472	6472	210	4522	26987	26987	0	0	0	0	2	73	521	521	0	0	0	0	0	0	0	0	0	0	0	0	220	5583	33980
31	Jeroen Bosch Ziekenhuis	Orthopedie	71	Woman	3	1	7	2	2	21	2151	13175	13175	387	8320	52179	52179	0	0	0	0	6	235	1654	1654	1	3	19	0	0	0	0	0	0	3	32	184	418	10741	67211
32	Jeroen Bosch Ziekenhuis	Orthopedie	70	Male	3	1	4	1	1	12	892	5674	5674	182	4421	26751	26751	0	0	0	0	1	142	947	947	0	0	0	0	0	0	0	0	0	0	0	0	195	5455	33372

## Sheet: Legend
PatientNr	Patientnumber
Site	Hospital site
Alg_PATK_PATK_Department	Hospital department
Alg_PATK_PATK_Age	Age of patient
Alg_PATK_PATK_Gender	Gender
Alg_PATK_PATK_CCI	Charlson Comorbidity Index
Alg_PATK_PATK_Admissions_#	Number of admissions
Alg_PATK_PATK_Outpatient_#	Number of outpatient visits
Alg_PATK_PATK_Duration_recent	Duration of the most recent event
Alg_PATK_PATK_Duration_total	Total duration of hospitalisation
Alg_PATK_EPDK_Consult2.0_notes	Number of notes
Alg_PATK_EPDK_Consult2.0_words	Number of words
Alg_PATK_EPDK_Consult2.0_characters_with_spaces	number of characters with spaces
Alg_PATK_EPDK_Consult2.0_Characters_without_spaces	number of Characters without spaces
Alg_PATK_EPDK_Questionnaires_notes	number of Notes in questionnaires
Alg_PATK_EPDK_Questionnaires_words	number of Words in questionnaires
Alg_PATK_EPDK_Questionnaires_Characters_with_spaces	number of Characters with spaces in questionnaires
Alg_PATK_EPDK_Questionnaires_Characters_without_spaces	number of Characters without spaces in questionnaires
Alg_PATK_EPDK_MMB_notes	Number of notes
Alg_PATK_EPDK_MMB_words	Number of words
Alg_PATK_EPDK_MMB_Characters_with_spaces	number of characters with spaces
Alg_PATK_EPDK_MMB_Characters_without_spaces	number of Characters without spaces
Alg_PATK_EPDK_Radio_notes	Number of notes
Alg_PATK_EPDK_Radio_words	Number of words
Alg_PATK_EPDK_Radio_Characters_with_spaces	number of characters with spaces
Alg_PATK_EPDK_Radio_Characters_without_spaces	number of Characters without spaces
complication_notitie	Number of notes
complication_words	Number of words
complication_Characters	number of characters
allergy_notitie	Number of notes
allergy_words	Number of words
allergy_Characters	number of characters
pathology_notitie	Number of notes
pathology_words	Number of words
pathology_Characters	number of characters
medical_history_notitie	Number of notes
medical_history_words	Number of words
medical_history_Characters	number of characters
Alg_PATK_EPDK_notes_#	Total Number of notes
Alg_PATK_EPDK_words_#	total Number of words
Alg_PATK_EPDK_Characters_#	total number of characters
