# Supplementary material for: Portability of a text mining algorithm for detecting adverse drug reactions in electronic health records across diverse patient groups in two Dutch hospitals
Source: PLOS Digit Health. 2026 Feb 10;5(2):e0001230. doi: 10.1371/journal.pdig.0001230 (PMC12890107; doi:10.1371/journal.pdig.0001230)
Supplement: S2 Data — (XLSX) [file pdig.0001230.s005.xlsx]

## Sheet: pADRs data
PatNr	Reference	Hospital	site-nmr	Symptom	MedDRA LLT	MedDRA PT	MedDRA number	System Organ Class	Seriousness	SNOMED Condition (FSN)	SNOMED Concept ID	Drug name	Generic drug name or drug group	ATC-code	Triggerword	Category triggerword	Surrounding tekst	Date	Registred specialisy	Location EHR	Structured in ADR-module?	Naranjo score	Assessor 1	Assessor 2	R
1	1	Catharina Ziekenhuis	1	allergie	allergie	overgevoeligheid	10020751	Immuunsysteemaandoeningen	Niet-ernstig	Hypersensitivity condition (finding)	473010000	amlodipine	amlodipine	C08CA01	allergie	allergie	geen intracraniale afwijkingen 3. Huiduitslag, recent zelfstandig gestopt met amlodipine omdat pt aangeeft daar de allergie van te krijgen (niet geverifeerd) 4. Verminderde nierfunctie	2022-07-07	SEH	consult 2.0	ja	5	ja	ja	ja
1	2	Catharina Ziekenhuis	1	rash	rash	rash	10037844	Huid- en onderhuidaandoeningen	Niet-ernstig	Eruption of skin (disorder)	271807003	amlodipine	amlodipine	C08CA01	bij	voorzetsel	. Per abuis geen urine natrium bepaald op SEH. ; 4. Rash; anamnestisch mogelijk bij amlodipine ; Psychisch:; 1. Cognitie: geen cognitieve stoornisse	2022-07-08	GER	consult 2.0	ja	7	ja	ja	ja
1	3	Catharina Ziekenhuis	1	rash	rash	rash	10037844	Huid- en onderhuidaandoeningen	Niet-ernstig	Eruption of skin (disorder)	271807003	AB	antibiotica	J	door	voorzetsel	Tevens rash; bij opname al aanwezig maar heden toegenomen; gezien toename kan dit nog door AB komen.	2022-07-11	GER	consult 2.0	ja	1	ja	ja	ja
1	4	Catharina Ziekenhuis	1	allergie	allergie	overgevoeligheid	10020751	Immuunsysteemaandoeningen	Niet-ernstig	Hypersensitivity condition (finding)	473010000	antibiotica	antibiotica	J01	allergie	allergie	Allergie bekend voor antibiotica?	2022-07-07	allergisch voor?	vragenlijst	ja	1	ja	nee	ja
1	5	Catharina Ziekenhuis	1	reactie op	allergie	overgevoeligheid	10020751	Immuunsysteemaandoeningen	Niet-ernstig	Hypersensitivity condition (finding)	473010000	cefuroxim	cefuroxim	J01DC02	op	voorzetsel	Onwaarschijnlijk dat het reactie op cefuroxim betreft gezien enkel klein percentage kruisreactie mogelijk en op penicilline eerder enkel exantheem als allergische reactie.	2022-07-08	GER	consult 2.0	ja	1	ja	nee	ja
1	6	Catharina Ziekenhuis	1	maculeus exantheem	rash	rash	10037844	Huid- en onderhuidaandoeningen	Niet-ernstig	Eruption of skin (disorder)	271807003	cefuroxim	cefuroxim	J01DC02	bij	voorzetsel	2. Afname van maculeus exantheem, geduid bij 1.	2022-07-14	GER	consult 2.0	ja	3	ja	nee	ja
1	7	Catharina Ziekenhuis	1	dunne def	diarree	diarree	10012735	Maagdarmstelselaandoeningen	Niet-ernstig	Diarrhea (finding)	62315008	lactulose	lactulose	A06AD11	ivm	voprzetsel	Anamnese WEEKENDDIENST #115311; B/ ; - Lactulose naar zn ivm dunne def; - Acetylcysteine stop gezien geen vastzittend slijm ;	2022-07-17	GER	consult 2.0	nee	3	ja	ja	ja
1	8	Catharina Ziekenhuis	1	maculeus exantheem	rash	rash	10037844	Huid- en onderhuidaandoeningen	Niet-ernstig	Eruption of skin (disorder)	271807003	medicatie	medicatie		MedDRA en gnm	MedDRA en gnm	2. Verbetering van maculeus exantheem. DD medicatie geïnduceerd DD viraal exantheem DD vasculitis (minder	2022-07-13	GER	consult 2.0	ja	7	ja	nee	ja
1	9	Catharina Ziekenhuis	1	allergie	allergie	overgevoeligheid	10020751	Immuunsysteemaandoeningen	Niet-ernstig	Hypersensitivity condition (finding)	473010000	penicilline; augmentin	penicilines; amoxicilline; clavulaanzuur	J01C	allergie	allergie	Start cefuroxim (augmentin geen optie bij penicilline allergie), volgens pammblauw cefuroxim veilig, graag wel alert op toename rash	2022-07-07	GER	consult 2.0	ja	6	ja	ja	ja
1	10	Catharina Ziekenhuis	1	Allergieën	allergie	overgevoeligheid	10020751	Immuunsysteemaandoeningen	Niet-ernstig	Hypersensitivity condition (finding)	473010000	Penicillines	penicillines	J01C	Allergieën	allergie	g Patiënt is verwezen door huisarts vanwege dyspnoe. , Allergieën Penicillines (onbekend). , Aanvullend onderzoek Focussed echo Bennenbroek F.M.S. Eshuis (SEH-arts KNMG, SEH) (plaatjes in 'Externe beel	2022-07-07	INT	consult 2.0	ja	3	ja	ja	ja
1	11	Catharina Ziekenhuis	1	exantheem	exantheem	rash	10037844	Huid- en onderhuidaandoeningen	Niet-ernstig	Eruption of skin (disorder)	271807003	penicilline	penicilline	J01C	op	voorzetsel	ijk dat het reactie op cefuroxim betreft gezien enkel klein percentage kruisreactie mogelijk en op penicilline eerder enkel exantheem als allergische reactie.; - Vernevelen m	2022-07-08	GER	consult 2.0	ja	3	nee	ja	ja
1	12	Catharina Ziekenhuis	1	tachycardie	tachycardie	tachycardie	10043071	Hartaandoeningen	Niet-ernstig	Tachycardia (finding)	6285003	combivent	salbutamol; ipratropium	R03AL02	bij	voorzetsel	2. Tachycardie dd bij 1 i.c.m. combivent dd bij bekende atriumflutter	2022-07-09	GER	consult 2.0	nee	4	ja	nee	ja
2	1	Catharina Ziekenhuis	1	GI-bloedingen	GI-bloeding	gastro-intestinale bloeding	10017955	Maagdarmstelselaandoeningen; Bloedvataandoeningen	Ernstig	Gastrointestinal hemorrhage (disorder)	74474003	antistolling	antithrombotica	B01A	bij	voorzetsel	e besproken. Nierfunctie wordt langzaam beter. Natrium schommelt nog. Eerder (+- 2018) gestopt met antistolling bij AF vanwege GI-bloedingen, echter nu harde indicatie vanwege longembolien. Voor knie nu op proef starten met colchicine. Risico op bijwerkingen besproken. Opnieuw besproken om	2022-08-10	GER	consult 2.0	nee	8	ja	ja	ja
2	2	Catharina Ziekenhuis	1	TIN	tubulo-interstitiële nefritis	tubulo-interstitiële nefritis	10048302	Nier- en urinewegaandoeningen	Ernstig	Tubulointerstitial nephritis (disorder)	428255004	ciprofloxacine	ciprofloxacine	J01MA02	bij	voorzetsel	n 2 dd 15mg, nadien 3 maanden 1dd 20 mg. Waarna herstarten ascal. 3. AKI EGFR 61 ->15 WD TIN bij ciprofloxacine. Prerenaal niet waarschijnlijk bij 1L infuus en adequate intake. Postrenaal uitgesloten middels echo nieren. * Ivm verdere dal	2022-08-02	GER	consult 2.0	ja	6	nee	ja	ja
2	3	Catharina Ziekenhuis	1	AKI	acuut nierfalen	acuut nierletsel	10069339	Nier- en urinewegaandoeningen	Ernstig	Injury of kidney (disorder)	40095003	ciprofloxacine	ciprofloxacine	J01MA02	bij	voorzetsel	AKI WD renaal bij ciprofloxacine. Prerenaal niet waarschijnlijk bij 1L infuus. Postrenaal niet waarschijnlijk bij echo nieren geen hydronefrose en bladderen 45cc.	2022-08-02	GER	consult 2.0	ja	6	ja	ja	ja
2	4	Catharina Ziekenhuis	1	droge mond	droge mond	droge mond	10013781	Maagdarmstelselaandoeningen	Niet-ernstig	Xerostomia (disorder)	87715008	berodual	fenoterol; ipratropium	R03AL01	van	voorzetsel	Med: Weigert berodual, heeft last van droge mond. biotene geprobeerd. S: Klaagde over droge mond, biotene gebruikt, dhr. niet meer over droge mond geklaagd. C: Komt held	2022-08-09	rapportage	vragenlijst	nee	4	nee	ja	ja
2	5	Catharina Ziekenhuis	1	hypokaliemie	hypokaliëmie	hypokaliëmie	10021015	Voedings- en stofwisselingsstoornissen	Ernstig	Hypokalemia (disorder)	43339004	furosemide	furosemide	C03CA01	bij	voorzetsel	6. Hypokaliemie meest passend bij gebruik furosemide, verbeterd na stop en tevens matige intake	2022-07-22	GER	consult 2.0	nee	4	ja	ja	ja
2	6	Catharina Ziekenhuis	1	gewichtstoename; iatrogene overvulling	gewichtstoename	gewicht verhoogd	10047899	Onderzoeken	Niet-ernstig	Weight increased (finding)	262286000	infuus			bij	voorzetsel	4. 1 Kilo gewichtstoename DD iatrogene overvulling bij pauzeren furosemide en infuus, bibasaal crepitaties (re>li), mild pitting oedeem rondom enkels bdz conform	2022-08-04	GER	consult 2.0	nee	3	ja	nee	ja
2	7	Catharina Ziekenhuis	1	roodheid	roodheid	erytheem	10015150	Huid- en onderhuidaandoeningen	Niet-ernstig	Erythema (finding)	247441003	Morfine	morfine	N02AA01	Allergieën	allergie	m Tamsulosine capsule mga 0,4mg (oraal), 1 x per dag 0,4 milligram , Allergieën Morfine (matig ernstig), symptomen: roodheid, jeuk. , Lichamelijk onderzoek controle: , Aanvullend ond	2022-07-21	INT	consult 2.0	ja	2	ja	ja	ja
2	8	Catharina Ziekenhuis	1	jeuk	jeuk	pruritus	10037087	Huid- en onderhuidaandoeningen	Niet-ernstig	Itching of skin (finding)	418363000	Morfine	morfine	N02AA01	Allergieën	allergie	m Tamsulosine capsule mga 0,4mg (oraal), 1 x per dag 0,4 milligram , Allergieën Morfine (matig ernstig), symptomen: roodheid, jeuk. , Lichamelijk onderzoek controle: , Aanvullend ond	2022-07-21	INT	consult 2.0	ja	2	ja	ja	ja
2	9	Catharina Ziekenhuis	1	duizelig	duizelig	duizeligheid	10013573	Hartaandoeningen	Niet-ernstig	Dizziness (finding)	404640003	rivaroxaban	rivaroxaban	B01AF01	sinds	voorzetsel	smiddags: bij EWS lage tensie (80/50), pt onwel, duizelig Lab: Hb-daling mogelijk sinds start rivaroxaban. stijging leuko's en achteruitgang nierfunctie	2022-07-31	GER	consult 2.0	nee	4	ja	ja	ja
2	10	Catharina Ziekenhuis	1	Hb-daling	Hb verlaagd	hemoglobine verlaagd	10018884	Onderzoeken	Niet-ernstig	Hemoglobin low (finding)	165397008	rivaroxaban	rivaroxaban	B01AF01	sinds	voorzetsel	smiddags: bij EWS lage tensie (80/50), pt onwel, duizelig Lab: Hb-daling mogelijk sinds start rivaroxaban. stijging leuko's en achteruitgang nierfunctie	2021-07-31	GER	consult 2.0	nee	4	ja	ja	ja
2	11	Catharina Ziekenhuis	1	hemoptoe	haemoptysis	haemoptysis	10018964	Ademhalingsstelsel-, borstkas- en mediastinumaandoeningen; Bloedvataandoeningen; Hartaandoeningen	Niet-ernstig	Hemoptysis (finding)	66857006	rivaroxaban	rivaroxaban	B01AF01	bij	voorzetsel	ij palpatie en weer slank. In sputumbakje nu geen hemoptoe zichtbaar. , Conclusie Klaar voor ontslag. Nieuwe (milde) hemoptoe waarschijnlijk bij veelvuldig hoesten en hoge dosering rivaroxaban gebruik. , Beleid - Vandaag dochter telefonisch gesproken of ontslag naar	2022-08-16	GER	consult 2.0	nee	4	nee	ja	ja
3	1	Catharina Ziekenhuis	1	bijwerkingen	bijwerking	bijwerking	10060933	Algemene aandoeningen en toedieningsplaatsstoornissen	Niet-ernstig	Adverse reaction (disorder)	281647001	buprenorfine	buprenorfine	N02AE01	bijwerking	bijwerking	ntra-indicatie en goed effect (geen hartfalen, verminderde NF, aanwijzing voor bloeding) - Stop buprenorfine pleister gezien geen effect en wel bijwerkingen - Morgen volgt CT-thorax/abdomen met contrast. Reeds voor gebeld. Geen allergie voor cont	2022-08-17	GER	consult 2.0	nee	5	ja	ja	ja
3	2	Catharina Ziekenhuis	1	obstipatie	obstipatie	constipatie	10010774	Maagdarmstelselaandoeningen	Niet-ernstig	Constipation (finding)	14760008	morfinepleistesr	buprenorfine	N02AE01	sinds	voorzetsel	f hoesten. MIlde misselijkheid sinds morfinepleisters, V-, buikpijn - , ontlasting wisselend soms obstipatie sinds morfinepleistesr. Geen dysurie of hematurie, Functionele anamnese ADL hulp bij douchen sinds klachten. IADL nu deels afhankelijk van mantelzorgers (sind	2022-08-17	GER	consult 2.0	nee	3	ja	ja	ja
3	3	Catharina Ziekenhuis	1	misselijkheid	misselijkheid/nausea	nausea	10028813	Maagdarmstelselaandoeningen	Niet-ernstig	Nausea (finding)	422587007	morfinepleisters	buprenorfine	N02AE01	sinds	voorzetsel	n koorts. Geen PODB of palpitaties Geen dyspnoe of hoesten. MIlde misselijkheid sinds morfinepleisters, V-, buikpijn - , ontlasting wisselend soms obstipatie sinds morfinepleistesr. Geen dysurie of hematurie, Functionele anamn	2022-08-17	GER	consult 2.0	nee	3	ja	ja	ja
3	4	Catharina Ziekenhuis	1	Veranderd ontlastingspatroon	obstipatie	constipatie	10010774	Maagdarmstelselaandoeningen	Niet-ernstig	Constipation (finding)	14760008	morfine	morfine	N02AA01	tgv	voorzetsel	Veranderd ontlastingspatroon DD tgv morfine DD tgv probleem in darm.	2022-08-17	GER	consult 2.0	nee	2	ja	ja	nee
3	5	Catharina Ziekenhuis	1	veel ontlasting	ontlastingsvolume	ontlastingsvolume	10080596	Onderzoeken	Niet-ernstig			movicolon	movicolon	A06AD65	na	voorzetsel	Gisteren juist veel ontlasting na meerdere zakjes movicolon.	2022-08-17	GER	consult 2.0	nee	5	ja	nee	ja
3	6	Catharina Ziekenhuis	1	laag hb	anemie	anemie	10002034	Bloed- en lymfestelselaandoeningen	Niet-ernstig	Anemia (disorder)	271737000	naproxen	naproxen	M01AE02	met	voorzetsel	In verband met een laag Hb heeft de huisarts geadviseerd te stoppen met naproxen	2022-08-18	DIE	consult 2.0	nee	2	ja	ja	ja
3	7	Catharina Ziekenhuis	1	Veranderd ontlastingspatroon	obstipatie	constipatie	10010774	Maagdarmstelselaandoeningen	Niet-ernstig	Constipation (finding)	14760008	naproxen	naproxen	M01AE02	bij	voorzetsel	Veranderd ontlastingspatroon DD tgv morfine DD bij 2 DD bij naproxen DD bij verminderde intake bij pijn DD	2022-08-19	GER	consult 2.0	nee	2	ja	ja	ja
3	8	Catharina Ziekenhuis	1	misselijkheid	misselijk	nausea	10028813	Maagdarmstelselaandoeningen	Niet-ernstig	Nauseau (finding)	422587007	naproxen	naproxen	M01AE02	bij	voorzetsel	4. misselijkheid mogelijk nog bij naproxen gebruik	2022-08-19	GER	consult 2.0	nee	3	ja	ja	ja
3	9	Catharina Ziekenhuis	1	allergie; atopie	atopie	atopie	10003645	Immuunsysteemaandoeningen	Niet-ernstig	Atopy (finding)	115665000				allergie	allergie	Atopie / allergie, geen eczeem	2014-06-02		VG	nee	1	ja	nee	nee
4	1	Catharina Ziekenhuis	1	hyponatriëmie	hyponatriëmie	hyponatriëmie	10021036	Voedings- en stofwisselingsstoornissen	Niet-ernstig	Hyponatremia (disorder)	89627008	HCT	hydrochloorthiazide	C03AA03	bij	voorzetsel	min, normale geleidingstijden, geen ST-T deviaties. X-thorax : geen afwijkingen , Conclusie Somatisch 1. Symptomatische hyponatriëmie (misselijk, verward, vallen), mogelijk chronisch 116 dd bij HCT, dd absoluut tekort. UNa normaal. 2. Hypokaliëmie 2.7 wd bij HCT 3. Hypocalciëmie mild 2.05, dd vit D def, malabsorptie, hypoparathyreoïdie. magnesium normaal.	2022-08-23	GER	consult 2.0	nee	8	ja	ja	ja
4	2	Catharina Ziekenhuis	1	misselijk	misselijk	nausea	10028813	Maagdarmstelselaandoeningen	Niet-ernstig	Nausea (finding)	422587007	HCT	hydrochloorthiazide	C03AA03	bij	voorzetsel	min, normale geleidingstijden, geen ST-T deviaties. X-thorax : geen afwijkingen , Conclusie Somatisch 1. Symptomatische hyponatriëmie (misselijk, verward, vallen), mogelijk chronisch 116 dd bij HCT, dd absoluut tekort. UNa normaal. 2. Hypokaliëmie 2.7 wd bij HCT 3. Hypocalciëmie mild 2.05, dd vit D def, malabsorptie, hypoparathyreoïdie. magnesium normaal.	2022-08-23	GER	consult 2.0	nee	8	ja	ja	ja
4	3	Catharina Ziekenhuis	1	verward	verward	verwarde toestand	10010305	Psychische stoornissen; Zenuwstelselaandoeningen	Niet-ernstig	Confusional state (disorder)	286933003	HCT	hydrochloorthiazide	C03AA03	bij	voorzetsel	min, normale geleidingstijden, geen ST-T deviaties. X-thorax : geen afwijkingen , Conclusie Somatisch 1. Symptomatische hyponatriëmie (misselijk, verward, vallen), mogelijk chronisch 116 dd bij HCT, dd absoluut tekort. UNa normaal. 2. Hypokaliëmie 2.7 wd bij HCT 3. Hypocalciëmie mild 2.05, dd vit D def, malabsorptie, hypoparathyreoïdie. magnesium normaal.	2022-08-23	GER	consult 2.0	nee	8	ja	ja	ja
4	4	Catharina Ziekenhuis	1	vallen	vallen	val	10016173	Letsels, intoxicaties en verrichtingscomplicaties	Niet-ernstig	Fall (event)	1912002	HCT	hydrochloorthiazide	C03AA03	bij	voorzetsel	min, normale geleidingstijden, geen ST-T deviaties. X-thorax : geen afwijkingen , Conclusie Somatisch 1. Symptomatische hyponatriëmie (misselijk, verward, vallen), mogelijk chronisch 116 dd bij HCT, dd absoluut tekort. UNa normaal. 2. Hypokaliëmie 2.7 wd bij HCT 3. Hypocalciëmie mild 2.05, dd vit D def, malabsorptie, hypoparathyreoïdie. magnesium normaal.	2022-08-23	GER	consult 2.0	nee	8	ja	ja	ja
4	5	Catharina Ziekenhuis	1	hypokaliemie	hypokaliëmie	hypokaliëmie	10021015	Voedings- en stofwisselingsstoornissen	Ernstig	Hypokalemia (disorder)	43339004	HCT	hydrochloorthiazide	C03AA03	bij	voorzetsel	Hypokaliëmie 2.7 wd bij HCT	2022-08-23	GER	consult 2.0	nee	5	ja	ja	ja
4	6	Catharina Ziekenhuis	1	hypokaliëmie	hypokaliëmie	hypokaliëmie	10021015	Voedings- en stofwisselingsstoornissen	Ernstig	Hypokalemia (disorder)	43339004	metoprolol	metoprolol	C07AB02	bij	voorzetsel	Na toediening kleine hoeveelheid sterk zout en staken HCT, te sterke stijging natrium. 2. Hypokaliëmie 2.7 WD bij HCT , na toediening kaliumdrank stijging naar 4.2 mmol/L DD bij metoprolol 3. Hypocalciëmie ( mild 2.05 ) (magnesium normaal) DD vit D def, malabsorptie, hypoparathyr	2022-08-25	GER	consult 2.0	nee	5	ja	ja	ja
4	7	Catharina Ziekenhuis	1	braken	braken	braken	10047700	Maagdarmstelselaandoeningen	Niet-ernstig	Vomiting (disorder)	422400008	furabid	nitrofurantoïne	J01XE01	voor	voorzetsel	heeft kuur furabid voor uwi maar misselijk, braakt, opgezette buik, incontinent.	2022-08-23	GER	consult 2.0	nee	4	ja	nee	ja
4	8	Catharina Ziekenhuis	1	misselijk	misselijk	nausea	10028813	Maagdarmstelselaandoeningen	Niet-ernstig	Nausea (finding)	422587007	furabid	nitrofurantoïne	J01XE01	voor	voorzetsel	heeft kuur furabid voor uwi maar misselijk, braakt, opgezette buik, incontinent.	2022-08-23	GER	consult 2.0	nee	4	ja	nee	ja
4	9	Catharina Ziekenhuis	1	urineretentie	urineretentie	urineretentie	10046555	Nier- en urinewegaandoeningen	Ernstig	Retention of urine (disorder)	267064002	oxybutinine	oxybutinine	G04BD04	bij	voorzetsel	athologie 6. Verhoogd CK DD bij frequent vallen 7. Urineretentie >700cc DD bij urineweginfectie DD bij obstipatie DD bij oxybutinine 8. Systolische souffle, luidst hoorbaar over de apex bij milde aortaklepstose met goede LVF 9. Crepiteren bdz DD b	2022-08-25	GER	consult 2.0	nee	4	ja	ja	ja
4	10	Catharina Ziekenhuis	1	hyponatriëmie (misselijk, verward, vallen)	hyponatriëmie	hyponatriëmie	10021036	Voedings- en stofwisselingsstoornissen	Niet-ernstig	Hyponatremia (disorder)	89627008	medicatie gebruik			bij	voorzetsel	blijkt misselijk, braakt, opgezette buik). Somatisch 1. Symptomatische hyponatriëmie (misselijk, verward, vallen), mogelijk chronisch bij medicatie gebruik in combinatie met verminderde intake. Na toedening kleine hoeveelheid sterk zout, forse stijging. 2. Hyp	2022-08-27	verloop opname	vragenlijst	nee	3	nee	ja	ja
4	11	Catharina Ziekenhuis	1	hypokaliëmie	hypokaliëmie	hypokaliëmie	10021015	Voedings- en stofwisselingsstoornissen	Ernstig	Hypokalemia (disorder)	43339004	medicatie gebruikt			bij	voorzetsel	inderde intake. Na toedening kleine hoeveelheid sterk zout, forse stijging. 2. Hypokaliëmie bij waarschijnlijk medicatie gebruikt, genormaliseerd na suppletie. 3. Hypocalciëmie mild. 4. Misselijkheid (al langer bestaand), afgelopen dagen aantal keer gebraakt, 5. Frequent gevallen afgelopen dagen bij al langer b	2022-08-27	verloop opname	vragenlijst	nee	3	nee	ja	ja
5	1	Catharina Ziekenhuis	1	anemie	anemie	anemie	10002034	Bloed- en lymfestelselaandoeningen	Niet-ernstig	Anemia (disorder)	271737000	bicalutamide	bicalutamide	L02BB03	van	voorzetsel	anemie bij chronische ziekte (prostaatcarcinoom) en gebruik van bicalutamide	2021-09-21	CAR	consult 2.0	nee	6	ja	ja	ja
5	2	Catharina Ziekenhuis	1		hyperkaliëmie	hyperkaliëmie	10020646	Voedings- en stofwisselingsstoornissen	Ernstig	Hyperkalemia (disorder)	14140009	irbesartan	irbesartan	C09CA04	geneesmiddel	MedDRA en gnm	Beleid halveren irbesartan geen banaan meer koffie wat minderen	2021-10-15	INT	consult 2.0	nee	5	ja	nee	nee
5	3	Catharina Ziekenhuis	1	Allergieën	allergie	overgevoeligheid	10020751	Immuunsysteemaandoeningen	Niet-ernstig	Hypersensitivity condition (finding)	473010000	kinine	kinine	P01BC01	allergieën	allergie	anesp sureclick 40 injvlst 100mcg/ml wwsp 0,4ml (subcutaan), volgens afspraak 40 mcg per 2 weken , Allergieën Kinine (ernstig). Chinolinederivaten (ernstig)., Allergieën , Lichamelijk onderzoek Vitale parameters: AH 15, T 35.5, P71,	2021-03-11	CHI	consult 2.0	ja	1	ja	ja	ja
5	4	Catharina Ziekenhuis	1	Allergieën	allergie	overgevoeligheid	10020751	Immuunsysteemaandoeningen	Niet-ernstig	Hypersensitivity condition (finding)	473010000	chinolinederivaten	chinolinederivaten	P02BA	allergieën	allergie	anesp sureclick 40 injvlst 100mcg/ml wwsp 0,4ml (subcutaan), volgens afspraak 40 mcg per 2 weken , Allergieën Kinine (ernstig). Chinolinederivaten (ernstig)., Allergieën , Lichamelijk onderzoek Vitale parameters: AH 15, T 35.5, P71,	2021-03-11	CHI	consult 2.0	ja	1	ja	ja	ja
5	5	Catharina Ziekenhuis	1	obstipatie	obstipatie	constipatie	10010774	Maagdarmstelselaandoeningen	Niet-ernstig	Constipation (finding)	14760008	fentanylpleisters	fentanyl	N02AB03	bij	voorzetsel	e IV van de LOK van onbekende verwekker, COVID negatief 2. Urine-incontinentie WD UWI bijkomend bij pre-existente problematiek DD 3. Obstipatie bij fentanylpleister waarvoor thuis al 1dd movicolon, Beleid I.o.m. Vd Lisdonk - Opname voor specialisme longge	2022-07-29	LON	consult 2.0	nee	4	ja	ja	ja
5	6	Catharina Ziekenhuis	1	moeizame ontlasting		constipatie	10010774	Maagdarmstelselaandoeningen	Niet-ernstig	Constipation (finding)	14760008	morfinepleisters	morfine	N02AB03	sinds	voorzetsel	ifeer oedeem. Tr. Dig: Vannacht/vanochtend misselijk, eenmaal gebraakt, geen bloed gebraakt. Geen buikpijn. Wel moeizame ontlasting sinds het starten van morfinepleisters [ sinds ongeveer 20-07 wegens pijn bij wervelinzakking/botmetastasen van prost	2022-07-29	LON	consult 2.0	nee	4	ja	ja	nee
6	1	Catharina Ziekenhuis	1	achteruitgang nierfunctie	afgenomen nierfunctie	nierfunctie verminderd	10062237	Nier- en urinewegaandoeningen	Ernstig	Renal impairment (disorder)	236423003	gentamycine	gentamicine	J01GB03	na	voorzetsel	Achteruitgang nierfunctie na start gentamycine	2022-10-03	GER	consult 2.0	nee	4	nee	ja	nee
6	2	Catharina Ziekenhuis	1	tromboflebitis	tromboflebitis	tromboflebitis	10043570	Bloedvataandoeningen	Niet-ernstig	Thrombophlebitis (disorder)	64156001	amoxicilline	amoxicilline	J01CA04	onder	voorzetsel	Tromboflebitis linker onder arm, tevens status na subcutaan lopen amoxicilline linker bovenarm	2022-09-20	GER	consult 2.0	ja	2	ja	nee	ja
6	3	Catharina Ziekenhuis	1	flebitis	flebitis	flebitis	10034879	Bloedvataandoeningen; Letsels, intoxicaties en verrichtingscomplicaties	Niet-ernstig	Phlebitis (disorder)	61599003	infuus			bij	voorzetsel	Flebitis onderarm links bij perifeer infuus	2022-09-20	GER	consult 2.0	ja	2	nee	ja	ja
6	4	Catharina Ziekenhuis	1	roodheid	roodheid	erytheem	10015150	Huid- en onderhuidaandoeningen	Niet-ernstig	Erythema (finding)	247441003	infuus			rondom	voorzetsel	Nu ook roodheid rondom 'nieuw' infuus op handrug.	2022-09-21	GER	consult 2.0	nee	8	nee	ja	ja
6	5	Catharina Ziekenhuis	1	pijn	pijn	pijn	10033371	Algemene aandoeningen en toedieningsplaatsstoornissen	Niet-ernstig	Pain (finding)	22253000	infuus			rondom	voorzetsel	Komt vooral door pijn rondom infuusplaatsen	2022-09-21	GER	consult 2.0	nee	4	nee	ja	ja
6	6	Catharina Ziekenhuis	1	tromboflibitiden	tromboflebitis	tromboflebitis	10043570	Bloedvataandoeningen	Niet-ernstig	Thrombophlebitis (disorder)	64156001	vancomycine	vancomycine	J01XA04	door	voorzetsel	Tweetal tromboflibitiden (linker onderarm en rechter handrug), waarschijnlijk mede geluxeerd door vancomycine.	2022-09-23	GER	consult 2.0	ja	5	nee	ja	ja
7	1	Catharina Ziekenhuis	1	Hypercalciemie	hypercalciëmie	hypercalciëmie	10020583	Voedings- en stofwisselingsstoornissen; Endocriene aandoeningen	Niet-ernstig	Hypercalcemia (disorder)	66931009	Hydrochloorthyazide	hydrochloorthiazide	C03AA03	na	voorzetsel	Hypercalciemie, hersteld na staken Hydrochloorthyazide	2022-10-05	SEH	consult 2.0	nee	9	ja	ja	nee
7	2	Catharina Ziekenhuis	1	Allergieën	allergie	overgevoeligheid	10020751	Immuunsysteemaandoeningen	Niet-ernstig	Hypersensitivity condition (finding)	473010000	Amoxicilline	amoxicilline	J01CA04	Allergieën	allergie	Allergieën Amoxicilline (onbekend). Overig, namelijk..., symptomen: koffie: misselijk . Penicillines. Koffie preparaat, symptomen: allergisch voor koffie . Lisinopril (mild)	2022-10-05	SEH	consult 2.0	ja	1	ja	ja	ja
7	3	Catharina Ziekenhuis	1	Allergieën	allergie	overgevoeligheid	10020751	Immuunsysteemaandoeningen	Niet-ernstig	Hypersensitivity condition (finding)	473010000	Penicillines	penicilline	J01C	Allergieën	allergie	Allergieën Amoxicilline (onbekend). Overig, namelijk..., symptomen: koffie: misselijk . Penicillines. Koffie preparaat, symptomen: allergisch voor koffie . Lisinopril (mild)	2022-10-05	SEH	consult 2.0	ja	1	ja	ja	nee
7	4	Catharina Ziekenhuis	1	Allergieën	allergie	overgevoeligheid	10020751	Immuunsysteemaandoeningen	Niet-ernstig	Hypersensitivity condition (finding)	473010000	Lisinopril	lisinopril	C09AA03	Allergieën	allergie	Allergieën Amoxicilline (onbekend). Overig, namelijk..., symptomen: koffie: misselijk . Penicillines. Koffie preparaat, symptomen: allergisch voor koffie . Lisinopril (mild)	2022-10-05	SEH	consult 2.0	ja	1	ja	ja	ja
7	5	Catharina Ziekenhuis	1	OH	orthostatische hypotensie	orthostatische hypotensie	10031127	Bloedvataandoeningen; Zenuwstelselaandoeningen	Niet-ernstig	Orthostatic hypotension (disorder)	28651003	solifenacine	solifenacine	G04BD08	wegens	voorzetsel	solifenacine definitief gestaakt wegens OH	2022-10-11	GER	consult 2.0	nee	6	nee	ja	ja
7	6	Catharina Ziekenhuis	1	huiduitslag	huiduitslag	rash	10037844	Huid- en onderhuidaandoeningen	Niet-ernstig	Eruption of skin (disorder)	271807003	Amoxicilline	amoxicilline	J01CA04	allergie	allergiemodule	huiduitslag *Extra velden* Contrast: Nee Advies: Niet meer voorschrijven	2018-10-24		allergiemodule	ja	1	nee	ja	ja
8	1	Catharina Ziekenhuis	1	delier	delirium	delirium	10012218	Psychische stroonissen	Ernstig	Delirium	2776000	boosterprik			na	voorzetsel	progressieve cogn # met knik sinds 20-12 DD delier na boosterprik	2021-11-22	GER	consult 2.0	nee	2	ja	nee	nee
8	2	Catharina Ziekenhuis	1	afwijkingen in linker long	interstitiële longafwijking	interstitiële longafwijking	10087834	Ademhalingsstelsel-, borstkas- en mediastinumaandoeningen	Niet-ernstig			nicotine			na	voorzetsel	Afwijkingen in linker long bij status na fors nicotine abusus	2022-01-03	LON	consult 2.0	nee	4	ja	nee	nee
8	3	Catharina Ziekenhuis	1	OH	orthostatische hypotensie	orthostatische hypotensie	10031127	Bloedvataandoeningen; Zenuwstelselaandoeningen	Niet-ernstig	Orthostatic hypotension (disorder)	28651003	bisoprolol	bisoprolol	C07AB07	ivm	voorzetsel	Bisoprolol naar 5mg ivm OH	2022-10-14	GER	consult 2.0	nee	5	nee	ja	ja
8	4	Catharina Ziekenhuis	1	normocytaire anemie	anemie	anemie	10002034	Bloed- en lymfestelselaandoeningen	Niet-ernstig	Anemia (disorder)	271737000	infuus			bij	voorzetsel	Normocytaire anemie DD remming bij infect DD renale component DD verdunning bij infuus	2022-10-13	GER	consult 2.0	nee	5	ja	nee	ja
8	5	Catharina Ziekenhuis	1	hypo's	hypoglykemie	hypoglykemie	10020993	Voedings- en stofwisselingsstoornissen; Endocriene aandoeningen	Niet-ernstig	Hypoglycemia (disorder)	302866003	insulineschema	insuline	A10A	bij	voorzetsel	Wisselende suikers met hypo's bij eigen insulineschema	2021-12-30	GER	consult 2.0	nee	4	ja	ja	ja
8	6	Catharina Ziekenhuis	1	dunne ontlasting		diarree	10012735	Maagdarmstelselaandoeningen	Niet-ernstig	Diarrhea (finding)	62315008	macrogol	macrogol	A06AD15	bij	voorzetsel	Incontinent van dunne ontlasting bij macrogol	2022-02-18	GER	consult 2.0	nee	4	nee	ja	ja
8	7	Catharina Ziekenhuis	1	avondglucose 4.5	hypoglykemie	hypoglykemie	10020993	Voedings- en stofwisselingsstoornissen; Endocriene aandoeningen	Niet-ernstig	Hypoglycemia (disorder)	302866003	novorapid	insuline aspart	A10AD05	tgv	voorzetsel	Avondglucose 4.5 --&gt; tgv eigen novorapid 20IE in de avond	2021-12-29	GER	consult 2.0	nee	4	nee	ja	ja
9	1	Catharina Ziekenhuis	1	intestinale bloeding	intestinale bloeding	intestinale bloeding	10059175	Maagdarmstelselaandoeningen; Bloedvataandoeningen	Ernstig	Intestinal hemorrhage (disorder)	712510007	antistolling	antithrombotica	B01A	onder	voorzetsel	Opname vanwege ijzergebreksanemie bij gastro-intestinale bloeding onder antistolling	2022-05-16	GER	consult 2.0	nee	4	ja	ja	nee
9	2	Catharina Ziekenhuis	1	ijzergebreksanemie	ijzergebreksanemie	ijzerdeficiëntieanemie	10022972	Bloed- en lymfestelselaandoeningen; Voedings- en stofwisselingsstoornissen	Niet-ernstig	Iron deficiency anemia (disorder)	87522002	antistolling	antithrombotica	B01A	bij	voorzetsel	ijzergebreksanemie bij gastro-intestinale bloeding onder antistolling	2022-05-16	GER	consult 2.0	nee	7	ja	nee	nee
9	3	Catharina Ziekenhuis	1	helder rood bloedverlies	rectaal bloedverlies	rectale hemorragie	10038063	Maagdarmstelselaandoeningen; Bloedvataandoeningen	Ernstig	Rectal hemorrhage (disorder)	12063002	DOAC	direct werkende orale anticoagulantia	B01A	bij	voorzetsel	Melena + helder rood bloedverlies DD hoge tractus digestivus en persisterende anemie bij angiodysplasie en DOAC	2021-11-22	MDL	consult 2.0	nee	4	nee	ja	nee
9	4	Catharina Ziekenhuis	1	hoge tractus	bloedverlies van bovenste deel van maag-darmkanaal	bloeding van bovenste deel van maag-darmkanaal	10046274	Maagdarmstelselaandoeningen; Bloedvataandoeningen	Ernstig	Upper gastrointestinal hemorrhage (disorder)	37372002	DOAC	direct werkende orale anticoagulantia	B01A	onder	voorzetsel	hoge tractus (angiodysplasieën) onder DOAC gebruik, cave slokdarmvarices	2022-11-09	GER	consult 2.0	nee	5	nee	ja	nee
9	5	Catharina Ziekenhuis	1	onbekend	allergie	overgevoeligheid	10020751	Immuunsysteemaandoeningen	Niet-ernstig	Hypersensitivity condition (finding)	473010000	nsaid's	NIET-STEROIDE ANTI-INFLAMMATOIRE EN ANTIREUMATISCHE MIDD	M01A	allergie	allergie	Allergieën Geen bijwerking/allergie (wel nagevraagd) (onbekend).; Cholesterolsyntheseremmers (onbekend).; Nsaid's (incl. salicylaten) (onbekend)	2022-04-29	SEH	consult 2.0	nee	2	ja	ja	nee
9	6	Catharina Ziekenhuis	1	intolerantie		geneesmiddelenintolerantie	10061822	Algemene aandoeningen en toedieningsplaatsstoornissen	Niet-ernstig	Intolerance to drug (finding)	59037007	statines	CHOLESTEROLSYNTHESEREMMERS	C10AA	intolerantie	allergie	Intolerantie voor statines?	2022-11-07	GER	consult 2.0	ja	3	nee	ja	nee
9	7	Catharina Ziekenhuis	1	misselijk	misselijk	nausea	10028813	Maagdarmstelselaandoeningen	Niet-ernstig	Nausea (finding)	422587007	AB tabletten	antibiotica	J	van	voorzetsel	Mevr geeft aan misselijk te worden van de AB tabletten	2022-11-19	VPK rapportage	vragenlijst	nee	4	nee	ja	ja
9	8	Catharina Ziekenhuis	1	vallen	vallen	val	10016173	Letsels, intoxicaties en verrichtingscomplicaties	Niet-ernstig	Fall (event)	1912002	bloeddrukmedicatie	antihypertensiva	C02	oorzaak voor	voorzetsel	overweeg bloeddruk medicatie als oorzaak voor vallen	2022-04-29	VPK rapportage	vragenlijst	nee	2	nee	ja	ja
9	9	Catharina Ziekenhuis	1	huidklachten		rash	10037844	Huid- en onderhuidaandoeningen	Niet-ernstig	Eruption of skin (disorder)	271807003	CHOLESTEROLSYNTHESEREMMERS	CHOLESTEROLSYNTHESEREMMERS	C10AA	allergie	allergie	huidklachten *Extra velden* Contrast: Nee Advies: Extra monitoring nodig	2018-05-03	allergie module	allergiemodule	ja	2	ja	ja	ja
9	10	Catharina Ziekenhuis	1	onbekend	allergie	overgevoeligheid	10020751	Immuunsysteemaandoeningen	Niet-ernstig	Hypersensitivity condition (finding)	473010000	cholesterolsyntheseremmers	CHOLESTEROLSYNTHESEREMMERS	C10AA	allergie	allergie	Allergieën Geen bijwerking/allergie (wel nagevraagd) (onbekend).; Cholesterolsyntheseremmers (onbekend).; Nsaid's (incl. salicylaten) (onbekend)	2022-04-29	SEH	allergiemodule	nee	2	ja	ja	ja
9	11	Catharina Ziekenhuis	1	Melena	melaena	melaena	10027141	Maagdarmstelselaandoeningen	Ernstig	Melena (disorder)	2901004	DOAC	direct werkende orale anticoagulantia	B01A	bij	voorzetsel	Melena + helder rood bloedverlies DD hoge tractus digestivus en persisterende anemie bij angiodysplasie en DOAC	2021-11-22	MDL	consult 2.0	nee	4	nee	ja	ja
9	12	Catharina Ziekenhuis	1	hallucinaties	hallucinaties	hallucinatie	10019063	Psychische stoornissen	Ernstig	Hallucinations (finding)	7011001	fentanyl	fentanyl	N01AH01	bij	voorzetsel	Hallucinaties bij fentanyl gebruik dd beginnende dementie;	2022-05-18	GER	consult 2.0	nee	6	ja	ja	ja
9	13	Catharina Ziekenhuis	1	verdraagt geen		geneesmiddelenintolerantie	10061822	Algemene aandoeningen en toedieningsplaatsstoornissen	Niet-ernstig	Intolerance to drug (finding)	59037007	Ferro	ferrofumaraat	B03AA02	verdraagt geen	MedDRA en gnm	patiënt vedraagt geen Ferro	2022-02-10	MDL	consult 2.0	nee	2	nee	ja	ja
9	14	Catharina Ziekenhuis	1	bijwerkingen	bijwerking	bijwerking	10060933	Algemene aandoeningen en toedieningsplaatsstoornissen	Niet-ernstig	Adverse reaction (disorder)	281647001	ferrofumaraat	ferrofumaraat	B03AA02	wegens	voorzetsel	wegens bijwerkingen Ferrofumaraat gestopt met ijzersuppletie	2022-11-09	GER	consult 2.0	nee	5	ja	ja	ja
9	15	Catharina Ziekenhuis	1	vol en verzadigd gevoel van de bovenbuik	vol gevoel van de buik	abdominale distentie	10000060	Maagdarmstelselaandoeningen	Niet-ernstig	Abdominal distension symptom (finding)	162068007	ferrofumaraat	ferrofumaraat	B03AA02	hierbij	voorzetsel	In verleden ferrofumaraat gebruikt, hierbij echter zeer vol en verzadigd gevoel van de bovenbuik waarbij intake zeer moeizaam verliep, alsmede persisterende obstipatie.	2022-11-09	GER	consult 2.0	nee	4	ja	ja	ja
9	16	Catharina Ziekenhuis	1	obstipatie	obstipatie	constipatie	10010774	Maagdarmstelselaandoeningen	Niet-ernstig	Constipation (finding)	14760008	ferrofumaraat	ferrofumaraat	B03AA02	hierbij	voorzetsel	In verleden ferrofumaraat gebruikt, hierbij echter zeer vol en verzadigd gevoel van de bovenbuik waarbij intake zeer moeizaam verliep, alsmede persisterende obstipatie.	2022-11-09	GER	consult 2.0	nee	4	ja	ja	ja
9	17	Catharina Ziekenhuis	1	nausea	nausea	nausea	10028813	Maagdarmstelselaandoeningen	Niet-ernstig	Nausea (finding)	422587007	medicamenteuze			met	voorzetsel	opname wegens nausea en buikpijn met functionele/medicamenteuze oorzaak	2022-05-16	GER	consult 2.0	nee	2	ja	ja	ja
9	18	Catharina Ziekenhuis	1	buikpijn	buikpijn	buikpijn	10000081	Maagdarmstelselaandoeningen	Niet-ernstig	Abdominal pain (finding)	21522001	medicamenteuze			met	voorzetsel	opname wegens nausea en buikpijn met functionele/medicamenteuze oorzaak	2022-05-16	GER	consult 2.0	nee	2	ja	ja	ja
9	19	Catharina Ziekenhuis	1	buikpijn	buikpijn	buikpijn	10000081	Maagdarmstelselaandoeningen	Niet-ernstig	Abdominal pain (finding)	21522001	medicatie			door	voorzetsel	geeft buikpijn aan. Denkt dat het door de 1700 uurs medicatie komt.	2022-11-18	VPK rapportage	vragenlijst	nee	2	nee	ja	ja
9	20	Catharina Ziekenhuis	1	diarree	diarree	diarree	10012735	Maagdarmstelselaandoeningen	Niet-ernstig	Diarrhea (finding)	62315008	movicolon	macrogol	A06AD15	naar	voorzetsel	movicolon naar z.n. i.vm. diarree?	2022-05-20	VPK	vragenlijst	nee	2	ja	nee	ja
9	21	Catharina Ziekenhuis	1	krampen	krampen	spierspasmen	10028334	Skeletspierstelsel- en bindweefselaandoeningen	Niet-ernstig	Spasm (finding)	45352006	nitrofurantoine	nitrofurantoïne	J01XE01	van	voorzetsel	pm nitrofurantoine naar 2dd100mg mga gezet gezien patiënte gevoel heeft dat ze er krampen van krijgt en slecht van slaapt waardoor ze ze niet in wil nemen	2022-11-19	GER	consult 2.0	nee	4	ja	ja	ja
9	22	Catharina Ziekenhuis	1	slecht slaapt	slecht slapen	slaap van slechte kwaliteit	10062519	Psychische stoornissen; Zenuwstelselaandoeningen	Niet-ernstig	Difficulty sleeping (finding)	301345002	nitrofurantoine	nitrofurantoïne	J01XE01	van	voorzetsel	pm nitrofurantoine naar 2dd100mg mga gezet gezien patiënte gevoel heeft dat ze er krampen van krijgt en slecht van slaapt waardoor ze ze niet in wil nemen	2022-11-19	GER	consult 2.0	nee	4	ja	ja	ja
9	23	Catharina Ziekenhuis	1	allergie		geneesmiddelenintolerantie	10061822	Algemene aandoeningen en toedieningsplaatsstoornissen	Niet-ernstig	Intolerance to drug (finding)	59037007	NSAID'S (INCL. SALICYLATEN)	NIET-STEROIDE ANTI-INFLAMMATOIRE EN ANTIREUMATISCHE MIDD	M01A	allergie	allergie	onbekend *Extra velden* Namelijk: geen advies te geven; reactie nog na te vragen bij pt Contrast: Nee Advies: Anders, namelijk	2018-05-03		allergiemodule	ja	2	ja	ja	ja
9	24	Catharina Ziekenhuis	1	ileus	ileus	ileus	10021328	Maagdarmstelselaandoeningen	Ernstig	Intestinal obstruction co-occurrent and due to decreased peristalsis (disorder)	710572000	opiaatgebruik	opioïden	N02A	bij	voorzetsel	dd. ileus bij opiaatgebruik	2022-05-16	GER	consult 2.0	nee	4	ja	ja	ja
9	25	Catharina Ziekenhuis	1	obstipatie	obstipatie	constipatie	10010774	Maagdarmstelselaandoeningen	Niet-ernstig	Constipation (finding)	14760008	opiaatgebruik	opioïden	N02A	bij	voorzetsel	obstipatie bij opiaatgebruik	2022-05-18	GER	consult 2.0	nee	8	ja	nee	ja
9	26	Catharina Ziekenhuis	1	braken	braken	braken	10047700	Maagdarmstelselaandoeningen	Niet-ernstig	Vomiting (disorder)	422400008	opiaten	opioïden	N02A	bij	voorzetsel	WD braken/misselijkheid bij opiaten en obstipatie	2022-05-17	GER	consult 2.0	nee	4	ja	ja	ja
9	27	Catharina Ziekenhuis	1	misselijkheid	misselijkheid/nausea	nausea	10028813	Maagdarmstelselaandoeningen	Niet-ernstig	Nausea (finding)	422587007	opiaten	opioïden	N02A	bij	voorzetsel	WD braken/misselijkheid bij opiaten en obstipatie	2022-05-17	GER	consult 2.0	nee	4	ja	ja	ja
9	28	Catharina Ziekenhuis	1	hallucinaties	hallucinaties	hallucinatie	10019063	Psychische stoornissen	Ernstig	Hallucinations (finding)	7011001	oxynorm	oxycodon	N02AA05	met	voorzetsel	Hallucinaties. Krijgt 6dd. Zou met oxynorm ook hallucinaties hebben in brunswijck	2022-05-18	GER	consult 2.0	nee	5	ja	ja	ja
9	29	Catharina Ziekenhuis	1	overvulling	hypervolemie	hypervolemie	10020919	Voedings- en stofwisselingsstoornissen; Hartaandoeningen	Niet-ernstig	Hypervolemia (disorder)	21639008	PC	packed cells		na	voorzetsel	Iatrogene overvulling na 3PC waarvoor eenmalig 40 mg furosemide op 10-11.	2022-11-11	GER	consult 2.0	nee	4	ja	nee	ja
9	30	Catharina Ziekenhuis	1	melena	melaena	melaena	10027141	Maagdarmstelselaandoeningen	Ernstig	Melena (disorder)	2901004	rivaroxaban	rivaroxaban	B01AF01	MedDRA en gnm	MedDRA en gnm	duidelijke melena. ; - Rivaroxaban gestaakt laten	2022-11-11	GER	consult 2.0	nee	7	ja	nee	ja
10	1	Catharina Ziekenhuis	1	vasovagale collaps	collaps	circulatoire collaps	10009192	Bloedvataandoeningen	Ernstig	Shock (disorder)	27942005	blaasspoelingen			bij	voorzetsel	Meest passend bij vasovagale collaps bij blaasspoelingen	2022-11-08	NEU	consult 2.0	nee	7	ja	nee	nee
10	2	Catharina Ziekenhuis	1	hypokaliëmie	hypokaliëmie	hypokaliëmie	10021015	Voedings- en stofwisselingsstoornissen	Ernstig	Hypokalemia (disorder)	43339004	furosemide	furosemide	C03CA01	bij	voorzetsel	Hb fraai gestegen echter hypokaliëmie (vermoedelijk bij furo)	2022-11-13	GER	consult 2.0	nee	2	nee	ja	nee
10	3	Catharina Ziekenhuis	1	bijwerkingen	bijwerking	bijwerking	10060933	Algemene aandoeningen en toedieningsplaatsstoornissen	Niet-ernstig	Adverse reaction (disorder)	281647001	medicatie			op	voorzetsel	Eerder veel bijwerkingen gehad op ophogen van medicatie.	2022-11-08	NEU	consult 2.0	nee	4	ja	ja	nee	in complicatiemodule bij perifeer infuus
10	4	Catharina Ziekenhuis	1	hypotensief	hypotensief	hypotensie	10021097	Bloedvataandoeningen	Niet-ernstig	Low blood pressure (disorder)	45007003	morfine	morfine	N02AA01	medicamenteus	medicamenteus	hypotensief dd bij sepsis (recidief e coli urineweginfectie) dd neurologische problematiek. Medicamenteuze oorzaak (morfine) minder waarschijnlijk gezien vannacht/vanmorgen geen abstral toegediend.	2022-11-23	GER	consult 2.0	nee	4	ja	nee	nee
10	5	Catharina Ziekenhuis	1	misselijkheid	misselijkheid/nausea	nausea	10028813	Maagdarmstelselaandoeningen	Niet-ernstig	Nausea (finding)	422587007	buprenorfine	buprenorfine	N02AE01	bij	voorzetsel	gezien misselijkheid en braken bij buprenorfine en morfine	2022-11-16	GER	consult 2.0	nee	4	ja	ja	ja	Lareb beoordeling causaliteit roodheid
10	6	Catharina Ziekenhuis	1	braken	braken	braken	10047700	Maagdarmstelselaandoeningen	Niet-ernstig	Vomiting (disorder)	422400008	buprenorfine	buprenorfine	N02AE01	bij	voorzetsel	gezien misselijkheid en braken bij buprenorfine en morfine	2022-11-16	GER	consult 2.0	nee	6	ja	ja	ja	Lareb beoordeling causaliteit roodheid
10	7	Catharina Ziekenhuis	1	hemolyse	hemolyse	hemolyse	10018910	Bloed- en lymfestelselaandoeningen	Ernstig	Hemolysis (finding)	73320003	cefuroxim	cefuroxim	J01DC02	bij	voorzetsel	klinisch goed gereageerd op cefuroxim maar mogelijks hemolyse bij gebruik hiervan	2022-11-14	GER	consult 2.0	ja	6	ja	ja	ja
10	8	Catharina Ziekenhuis	1	hb daling	Hb verlaagd	hemoglobine verlaagd	10018884	Onderzoeken	Niet-ernstig	Hemoglobin low (finding)	165397008	infusie			bij	voorzetsel	Conclusie Hb daling DD dilutie bij ruime infusie	2022-11-09	GER	consult 2.0	nee	5	ja	nee	ja
10	9	Catharina Ziekenhuis	1	overvullingsbeeld		hypervolemie	10020919	Voedings- en stofwisselingsstoornissen; Hartaandoeningen	Niet-ernstig	Hypervolemia (disorder)	21639008	infuus			naar	voorzetsel	Infuus naar 0.5l gezien klinisch overvullingsbeeld	2022-11-11	GER	consult 2.0	nee	2	ja	nee	ja
10	10	Catharina Ziekenhuis	1	gebraakt	gebraakt	braken	10047700	Maagdarmstelselaandoeningen	Niet-ernstig	Vomiting (disorder)	422400008	kaliumdrank	kaliumchloride	A12BA01	na	voorzetsel	weer gebraakt na kaliumdrank	2022-11-17	GER	consult 2.0	nee	6	ja	ja	ja
10	11	Catharina Ziekenhuis	1	braken	braken	braken	10047700	Maagdarmstelselaandoeningen	Niet-ernstig	Vomiting (disorder)	422400008	medicatie			MedDRA en gnm	MedDRA en gnm	Moet braken als ze de medicatie inneemt	2022-11-09	GER	consult 2.0	nee	3	ja	nee	ja
10	12	Catharina Ziekenhuis	1	misselijkheid	misselijkheid/nausea	nausea	10028813	Maagdarmstelselaandoeningen	Niet-ernstig	Nausea (finding)	422587007	morfine	morfine	N02AA01	bij	voorzetsel	Misselijkheid en braken. DD bij morfine	2022-11-11	GER	consult 2.0	nee	6	ja	ja	ja
10	13	Catharina Ziekenhuis	1	braken	braken	braken	10047700	Maagdarmstelselaandoeningen	Niet-ernstig	Vomiting (disorder)	422400008	morfine	morfine	N02AA01	bij	voorzetsel	Misselijkheid en braken. DD bij morfine	2022-11-11	GER	consult 2.0	nee	4	ja	ja	ja
10	14	Catharina Ziekenhuis	1	papperige ontlasting	zachte ontlasting	zachte ontlasting	10074859	Maagdarmstelselaandoeningen	Niet-ernstig			movicolon	macrogol	A06AD15	MedDRA en gnm	MedDRA en gnm	gisteren 3x papperige ontlasting gehad. Krijgt movicolon 2x per dag	2022-11-20	GER	consult 2.0	nee	5	nee	ja	ja
10	15	Catharina Ziekenhuis	1	hemolyse	hemolyse	hemolyse	10018910	Bloed- en lymfestelselaandoeningen	Ernstig	Hemolysis (finding)	73320003	plaquenil	hydroxychloroquine	P01BA02	bij	voorzetsel	In lab beeld van hemolyse. Coombs negatief dus onwaarschijnlijke immuun gemedieerde hemolytische anemie. DD transfusiereactie echter geen bijpassende kliniek? DD medicamenteus bij sulfasalzine, plaquenil of cefuroxim	2022-11-14	GER	consult 2.0	nee	6	ja	ja	ja
10	16	Catharina Ziekenhuis	1	misselijkheid	misselijkheid/nausea	nausea	10028813	Maagdarmstelselaandoeningen	Niet-ernstig	Nausea (finding)	422587007	plaquenil	hydroxychloroquine	P01BA02	MedDRA en gnm	MedDRA en gnm	plaquenil kan evt misselijkheid veroorzaken	2022-11-21	GER	consult 2.0	nee	4	ja	ja	ja
10	17	Catharina Ziekenhuis	1	hemolyse	hemolyse	hemolyse	10018910	Bloed- en lymfestelselaandoeningen	Ernstig	Hemolysis (finding)	73320003	sulfasalzine	sulfasalazine	A07EC01	bij	voorzetsel	In lab beeld van hemolyse. Coombs negatief dus onwaarschijnlijke immuun gemedieerde hemolytische anemie. DD transfusiereactie echter geen bijpassende kliniek? DD medicamenteus bij sulfasalzine, plaquenil of cefuroxim	2022-11-14	GER	consult 2.0	nee	6	ja	ja	ja
11	1	Catharina Ziekenhuis	1	verhoogd TSH	verhoogd TSH	bloed thyreoïd-stimulerend hormoon verhoogd	10005833	Onderzoeken	Niet-ernstig			furosemide; amiodaron	furosemide; amiodaron	C03CA01; C01BD01	bij	voorzetsel	verhoogd TSH (6.7) en T4 (24.4) WD bij furosemide en amiodaron (echter 2016)	2022-01-18	INT	consult 2.0	nee	3	nee	ja	nee
11	2	Catharina Ziekenhuis	1	verhoogd T4	T4 verhoogd	thyroxine verhoogd	10043818	Onderzoeken	Niet-ernstig			furosemide; amiodaron	furosemide; amiodaron	C03CA01; C01BD01	bij	voorzetsel	verhoogd TSH (6.7) en T4 (24.4) WD bij furosemide en amiodaron (echter 2016)	2022-01-18	INT	consult 2.0	nee	3	nee	ja	nee
11	3	Catharina Ziekenhuis	1	verhoogde schildklierwaarden	schildklierhormonen verhoogd	schildklierhormonen verhoogd	10063161	Onderzoeken	Niet-ernstig			medicatie			bijwerking	bijwerking	verhoogde schildklierwaarden waarschijnlijk bijwerking zijn van medicatie	2022-01-18	INT	consult 2.0	nee	3	ja	ja	nee
11	4	Catharina Ziekenhuis	1	pancreasatrofie	pancreasatrofie	pancreasatrofie	10033603	Maagdarmstelselaandoeningen	Ernstig			spironolacton	spironolacton	C03DA01	vanuit	voorzetsel	Op eerdere MRI pancreasatrofie gezien;; ; Medicamenteus, zou eventueel nog deels te verklaren zijn vanuit spironolacton	2022-11-09	GER	consult 2.0	nee	4	ja	ja	nee
11	5	Catharina Ziekenhuis	1	duizelig bij opstaan	duizelig	duizeligheid	10013573	Zenuwstelselaandoeningen; Bloedvataandoeningen; Hartaandoeningen	Niet-ernstig	Dizziness (finding)	404640003	spironolacton	spironolacton	C03DA01	na	voorzetsel	Sinds start spironolacton duizelig bij opstaan	2022-01-17	CAR	consult 2.0	nee	5	nee	ja	ja
11	6	Catharina Ziekenhuis	1	kuchhoest	hoest	hoesten	10011224	Ademhalingsstelsel-, borstkas- en mediastinumaandoeningen	Niet-ernstig	Cough (finding)	49727002	ACE-remmers	ACE-remmers	C09AA	allergie	allergie	Perindopril (mild), symptomen: kuchhoest.; Ace-remmers (mild), symptomen: kuchhoest	2022-03-17	CAR	consult 2.0	ja	2	ja	ja	ja
11	7	Catharina Ziekenhuis	1	hypotensie	hypotensie	hypotensie	10021097	Bloedvataandoeningen	Niet-ernstig	Low blood pressure (disorder)	45007003	candesartan	candesartan	C09CA06	bij	voorzetsel	Candesartan TNO stop bij hypotensie	2022-11-17	GER	consult 2.0	nee	4	nee	ja	ja
11	8	Catharina Ziekenhuis	1	verminderde eetlust	verminderde eetlust	verminderde eetlust	10061428	Voedings- en stofwisselingsstoornissen; Algemene aandoeningen en toedieningsplaatsstoornissen	Niet-ernstig	Decrease in appetite (finding)	64379006	digoxine	digoxine	C01AA05	sinds	voorzetsel	Sinds digoxine verminderde eetlust en passagestoornissen	2022-06-22	CAR	consult 2.0	nee	3	ja	ja	ja
11	9	Catharina Ziekenhuis	1	passagestoornissen		dysfagie	10013950	Maagdarmstelselaandoeningen	Niet-ernstig	Dysphagia (disorder)	40739000	digoxine	digoxine	C01AA05	sinds	voorzetsel	Sinds digoxine verminderde eetlust en passagestoornissen	2022-06-22	CAR	consult 2.0	nee	3	ja	ja	ja
11	10	Catharina Ziekenhuis	1	Verergering nierfunctiestoornis	nierfunctie verergerd	nierfunctie verminderd	10062237	Nier- en urinewegaandoeningen	Ernstig	Renal impairment (disorder)	236423003	diuretica	diuretica	C03	icm	voorzetsel	Verergering nierfunctiestoornis bij pre-existente chronische nierfunctiestoornis gezien gestegen kreat waarschijnlijk bij verminderde intake icm diuretica gebruik bij cardiale functie	2022-07-04	CHI	consult 2.0	nee	4	ja	ja	ja
11	11	Catharina Ziekenhuis	1	subklinische hyperthyreoïdie	subklinische hyperthyreoïdie	hyperthyroïdie	10020850	Endocriene aandoeningen; Voedings- en stofwisselingsstoornissen	Ernstig	Hyperthyroidism (disorder)	34486009	furosemide; amiodaron	furosemide; amiodaron	C03CA01; C01BD01	MedDRA en gnm	MedDRA en gnm	subklinische hypothyreo\'efdie (verhoogd TSH, T4 aanvankelijk waarschijnlijk normaal) + effect furosemide en evt. amiodaron	2022-01-18	INT	consult 2.0	nee	3	ja	ja	ja
11	12	Catharina Ziekenhuis	1	effect op de sfincter van Oddi	spasme van de sfincter van Oddi	sfincter van Oddi disfunctie	10066424	Lever- en galaandoeningen; Maagdarmstelselaandoeningen	Ernstig			morfine	morfine	N02AA01	oorzaak voor; op	voorzetsel	NB gebruikt al jarenlang morfine als slaaptablet. ; Dit kan mede oorzaak zijn voor de klachten: effect op Sfincter van Oddi	2022-05-05	MDL	consult 2.0	nee	4	ja	ja	ja
11	13	Catharina Ziekenhuis	1	misselijk	misselijk	nausea	10028813	Maagdarmstelselaandoeningen	Niet-ernstig	Nausea (finding)	422587007	movicolon	macrogol	A06AD15	van	voorzetsel	patiente geeft aan misselijk te worden van de movicolon	2022-11-23	GER	consult 2.0	nee	4	nee	ja	ja
11	14	Catharina Ziekenhuis	1	hypotensief	hypotensief	hypotensie	10021097	Bloedvataandoeningen	Niet-ernstig	Low blood pressure (disorder)	45007003	nitrospray	nitroglycerine	C01DA02	MedDRA en gnm	MedDRA en gnm	Gestart met nitrospray, echter wordt dan hypotensief (80/40)	2022-03-17	CAR	consult 2.0	nee	5	ja	ja	ja
11	15	Catharina Ziekenhuis	1	braken	braken	braken	10047700	Maagdarmstelselaandoeningen	Niet-ernstig	Vomiting (disorder)	422400008	oxycodon	oxycodon	N02AA05	allergie	allergiemodule	braken	2022-01-17		allergiemodule	ja	2	ja	ja	ja
11	16	Catharina Ziekenhuis	1	kuchhoest	hoest	hoesten	10011224	Ademhalingsstelsel-, borstkas- en mediastinumaandoeningen	Niet-ernstig	Cough (finding)	49727002	perindopril	perindopril	C09AA04	allergie	allergie	Perindopril (mild), symptomen: kuchhoest.; Ace-remmers (mild), symptomen: kuchhoest	2022-03-17	CAR	consult 2.0	ja	2	ja	ja	ja
11	17	Catharina Ziekenhuis	1	hyperK	hyperkaliëmie	hyperkaliëmie	10020646	Voedings- en stofwisselingsstoornissen	Ernstig	Hyperkalemia (disorder)	14140009	spiro	spironolacton	C03DA01	bij	voorzetsel	spiro TNO gestaakt laten bij hyperK	2022-07-06	CAR	consult 2.0	nee	2	ja	nee	nee
11	18	Catharina Ziekenhuis	1	spierpijn	spierpijn	myalgie	10028411	Skeletspierstelsel- en bindweefselaandoeningen	Niet-ernstig	Muscle pain (finding)	68962001	statine	CHOLESTEROLSYNTHESEREMMERS	C10AA	bij	voorzetsel	hypercholesterolemie; spierpijn bij statine	2022-01-11	CAR	consult 2.0	nee	6	ja	ja	ja
13	1	Catharina Ziekenhuis	1	braakneigingen	braakneiging	braakneiging	10038776	Maagdarmstelselaandoeningen	Niet-ernstig	Retching (finding)	84480002	medicatie			bij	voorzetsel	Bij medicatie innemen even braakneigingen	2023-05-30	GER	consult 2.0	nee	2	nee	ja	nee
13	2	Catharina Ziekenhuis	1	jeukende huiduitslag met bulten	jeukende huiduitslag	rash pruritus	10037884	Huid- en onderhuidaandoeningen	Niet-ernstig	Pruritic rash (disorder)	64144002	Penicillines	penicillines	J01C	allergie	allergie	Allergieën Doxycycline (mild), symptomen: jeukende huiduitslag met bulten.&#x0D; Penicillines (mild), symptomen: jeukende huiduitslag met bulten.&#x0D; Sulfonamiden (arylamine + n1-substituent) (mild), symptomen: jeukende huiduitslag met bulten.&#x0D; Trimethoprim (mild), symptomen: jeukende huiduitslag met bulten	2023-05-29	GER	consult 2.0	ja	2	ja	ja	nee
13	3	Catharina Ziekenhuis	1	gemakkelijk huidwonden	huidwond	huidwond	10072170	Letsels, intoxicaties en verrichtingscomplicaties; Huid- en onderhuidaandoeningen	Niet-ernstig			prednison	prednison	A07EA03	vanwege	voorzetsel	Wel gemakkelijk huidwonden vanwege prednison gebruik	2023-06-01	GER	consult 2.0	nee	2	nee	ja	nee
13	4	Catharina Ziekenhuis	1	Verhoogd Alk F	alkalische fosfatase verhoogd	bloed alkalische fosfatase verhoogd	10059570	Onderzoeken	Niet-ernstig	Serum alkaline phosphatase raised (finding)	166627004	AB	antibiotica	J	medicamenteus, bij	voorzetsel	Verhoogd Alk F en GGt, WD medicamenteus bij chronisch AB gebruik bij wonden benen.	2023-05-29	GER	consult 2.0	nee	2	ja	ja	ja
13	5	Catharina Ziekenhuis	1	Verhoogd GGt	GGT verhoogd	gamma-glutamyltransferase verhoogd	10017693	Onderzoeken	Niet-ernstig	Gamma-glutamyl transferase raised (finding)	274782002	AB	antibiotica	J	medicamenteus, bij	voorzetsel	Verhoogd Alk F en GGt, WD medicamenteus bij chronisch AB gebruik bij wonden benen.	2023-05-29	GER	consult 2.0	nee	2	ja	ja	ja
13	6	Catharina Ziekenhuis	1	Allergieën	allergie	overgevoeligheid	10020751	Immuunsysteemaandoeningen	Niet-ernstig	Hypersensitivity condition (finding)	473010000	ab	antibiotica	J	bij	voorzetsel	Bij allergieën van mevrouw lastig om juiste ab therapie te starten	2023-06-15	GER	consult 2.0	nee	2	nee	ja	ja
13	7	Catharina Ziekenhuis	1	intoxicatie	intoxicatie	vergiftiging	10061355	Letsels, intoxicaties en verrichtingscomplicaties	Ernstig	Poisoning (disorder)	75478009	Arava	leflunomide	L04AA13	MedDRA en gnm	MedDRA en gnm	Arava intoxicatie	2023-05-29	GER	consult 2.0	nee	3	nee	ja	ja
13	8	Catharina Ziekenhuis	1	verhoogde AF	alkalische fosfatase verhoogd	bloed alkalische fosfatase verhoogd	10059570	Onderzoeken	Niet-ernstig	Serum alkaline phosphatase raised (finding)	166627004	cefazoline	cefazoline	J01DB04	bij	voorzetsel	Verhoogde AF en GGT, uitzoeken of dit nog past bij eerder clindamycine gebruik. Contact apotheker: Verhoogde leverfunctiewaarden niet meer te verwachten van eerder clindamycine gebruik. Bij staken clindamycine verwacht je normalisering van leverfunctie. Cefazoline kan ook stijging geven, zeker bij de huidige dosering en leeftijd patiënte. Indien waarden stabiel blijven geen contra-indicatie om zo…	2023-06-14	GER	consult 2.0	nee	2	nee	ja	ja
13	9	Catharina Ziekenhuis	1	verhoogde GGT	GGT verhoogd	gamma-glutamyltransferase verhoogd	10017693	Onderzoeken	Niet-ernstig	Gamma-glutamyl transferase raised (finding)	274782002	cefazoline	cefazoline	J01DB04	bij	voorzetsel	Verhoogde AF en GGT, uitzoeken of dit nog past bij eerder clindamycine gebruik. Contact apotheker: Verhoogde leverfunctiewaarden niet meer te verwachten van eerder clindamycine gebruik. Bij staken clindamycine verwacht je normalisering van leverfunctie. Cefazoline kan ook stijging geven, zeker bij de huidige dosering en leeftijd patiënte. Indien waarden stabiel blijven geen contra-indicatie om zo…	2023-06-14	GER	consult 2.0	nee	2	nee	ja	ja
13	10	Catharina Ziekenhuis	1	verhoogd Alk F	alkalische fosfatase verhoogd	bloed alkalische fosfatase verhoogd	10059570	Onderzoeken	Niet-ernstig	Serum alkaline phosphatase raised (finding)	166627004	clindamycine	clindamycine	J01FF01	bij	voorzetsel	Eerder verhoogd Alk F en GGt, toen geduid als medicamenteus bij recent clindamycine gebruik.	2023-06-09	GER	consult 2.0	nee	3	ja	ja	ja
13	11	Catharina Ziekenhuis	1	verhoogd GGt	GGT verhoogd	gamma-glutamyltransferase verhoogd	10017693	Onderzoeken	Niet-ernstig	Gamma-glutamyl transferase raised (finding)	274782002	clindamycine	clindamycine	J01FF01	bij	voorzetsel	Eerder verhoogd Alk F en GGt, toen geduid als medicamenteus bij recent clindamycine gebruik.	2023-06-09	GER	consult 2.0	nee	3	ja	ja	ja
13	12	Catharina Ziekenhuis	1	allergisch voor	allergie	overgevoeligheid	10020751	Immuunsysteemaandoeningen	Niet-ernstig	Hypersensitivity condition (finding)	473010000	doxicyline	doxycycline	A01AB22	allergie	allergiemodule	doxicyline	2023-06-03	VPK rapportage	vragenlijst	ja	2	ja	ja	ja
13	13	Catharina Ziekenhuis	1	jeukende huiduitslag met bulten	jeukende huiduitslag	rash pruritus	10037884	Huid- en onderhuidaandoeningen	Niet-ernstig	Pruritic rash (disorder)	64144002	Doxycycline	doxycycline	A01AB22	allergie	allergie	Allergieën Doxycycline (mild), symptomen: jeukende huiduitslag met bulten.&#x0D; Penicillines (mild), symptomen: jeukende huiduitslag met bulten.&#x0D; Sulfonamiden (arylamine + n1-substituent) (mild), symptomen: jeukende huiduitslag met bulten.&#x0D; Trimethoprim (mild), symptomen: jeukende huiduitslag met bulten	2023-05-29	GER	consult 2.0	ja	2	ja	ja	ja
13	14	Catharina Ziekenhuis	1	incontinentie	incontinentie	incontinentie	10021639	Nier- en urinewegaandoeningen; Maagdarmselselaandoeningen; Zenuwstelselaandoeningen	Niet-ernstig	Incontinence (finding)	48340000	movicolon	macrogol	A06AD15	MedDRA en gnm	MedDRA en gnm	Patiënte geeft aan dat ze misschien wat te veel movicolon zou hebben gehad. Ze had gebeld voor toiletgang maar redde dit net niet. Ontlasting was niet waterdun.	2023-06-13	GER	consult 2.0	nee	4	nee	ja	ja
13	15	Catharina Ziekenhuis	1	allergie	allergie	overgevoeligheid	10020751	Immuunsysteemaandoeningen	Niet-ernstig	Hypersensitivity condition (finding)	473010000	peni	penicilline	J01C	ivm	voorzetsel	ivm allergie voor peni switch naar kefzol 6g	2023-06-01	GER	consult 2.0	ja	2	ja	ja	ja
13	16	Catharina Ziekenhuis	1	jeukende huiduitslag met bulten	jeukende huiduitslag	rash pruritus	10037884	Huid- en onderhuidaandoeningen	Niet-ernstig	Pruritic rash (disorder)	64144002	Sulfonamiden (arylamine + n1-substituent)	sulfonamiden	J01E	allergie	allergie	Allergieën Doxycycline (mild), symptomen: jeukende huiduitslag met bulten.&#x0D; Penicillines (mild), symptomen: jeukende huiduitslag met bulten.&#x0D; Sulfonamiden (arylamine + n1-substituent) (mild), symptomen: jeukende huiduitslag met bulten.&#x0D; Trimethoprim (mild), symptomen: jeukende huiduitslag met bulten	2023-05-29	GER	consult 2.0	ja	2	ja	ja	ja
13	17	Catharina Ziekenhuis	1	jeukende huiduitslag met bulten	jeukende huiduitslag	rash pruritus	10037884	Huid- en onderhuidaandoeningen	Niet-ernstig	Pruritic rash (disorder)	64144002	Trimethoprim	trimethoprim	J01EA01	allergie	allergie	Allergieën Doxycycline (mild), symptomen: jeukende huiduitslag met bulten.&#x0D; Penicillines (mild), symptomen: jeukende huiduitslag met bulten.&#x0D; Sulfonamiden (arylamine + n1-substituent) (mild), symptomen: jeukende huiduitslag met bulten.&#x0D; Trimethoprim (mild), symptomen: jeukende huiduitslag met bulten	2023-05-29	GER	consult 2.0	ja	2	ja	ja	ja
14	1	Catharina Ziekenhuis	1	verdroeg niet		geneesmiddelenintolerantie	10061822	Algemene aandoeningen en toedieningsplaatsstoornissen	Niet-ernstig	Intolerance to drug (finding)	59037007	ferro	ferrofumaraat	B03AA02	MedDRA en gnm	MedDRA en gnm	eenmalig ferro: verdroeg ze niet	2022-11-11	MDL	consult 2.0	nee	5	ja	nee	nee
14	2	Catharina Ziekenhuis	1	obstipatie	obstipatie	constipatie	10010774	Maagdarmstelselaandoeningen	Niet-ernstig	Constipation (finding)	14760008	morfines	morfine	N02AA01	van	voorzetsel	Veel last van obstipatie toen ze morfines gebruikte, actueel niet meer	2023-06-09	GER	consult 2.0	nee	4	ja	ja	nee
14	3	Catharina Ziekenhuis	1	bijwerkingen	bijwerking	bijwerking	10060933	Algemene aandoeningen en toedieningsplaatsstoornissen	Niet-ernstig	Adverse reaction (disorder)	281647001	palexia	tapentadol	N02AX06	hiervan	voorzetsel	Klachten van delier en angst imobiel en knik in functioneren onlangs wervel # waarvoor palexia nu verminderd bij delier geen effect&#x0D; Triage verslaglegging: Gaat steeds verder achteruit. Wegzakkingen, lopen gaat moeilijk, verward. Pijnmedicatie ivm wervel klachten. Sinds gister daarmee gestopt. Kreeg hiervan de bijwerkingen.	2023-06-09	SEH	consult 2.0	nee	4	ja	ja	nee
14	4	Catharina Ziekenhuis	1	bijwerkingen	bijwerking	bijwerking	10060933	Algemene aandoeningen en toedieningsplaatsstoornissen	Niet-ernstig	Adverse reaction (disorder)	281647001	pijnmedicatie	analgetica	N02	hiervan	voorzetsel	Pijnmedicatie ivm wervel klachten. Sinds gister daarmee gestopt. Kreeg hiervan de bijwerkingen.	2023-06-09	VPK rapportage	vragenlijst	nee	3	nee	ja	nee
14	5	Catharina Ziekenhuis	1	misselijk	misselijk	nausea	10028813	Maagdarmstelselaandoeningen	Niet-ernstig	Nausea (finding)	422587007	pijnstillers	analgetica	N02	van	voorzetsel	Wel wat misselijk gevoel bij sommige pijnstillers	2023-06-10	GER	consult 2.0	nee	2	ja	ja	nee
14	6	Catharina Ziekenhuis	1	waterdunne def	waterige diarree	diarree	10012735	Maagdarmstelselaandoeningen	Niet-ernstig	Diarrhea (finding)	62315008	AB	antibiotica	J	door	voorzetsel	DEF: 1x Waterdunne def. op het toilet. Verder niet ziek. Door AB?	2023-06-13	VPK rapportage	vragenlijst	nee	2	nee	ja	ja
14	7	Catharina Ziekenhuis	1	vagaal worden	syncope vasovagaal	syncope	10042772	Zenuwstelselaandoeningen; Bloedvataandoeningen; Hartaandoeningen	Ernstig	Syncope (finding)	271594007	Moviprep	macrogol, combinatiepreparaten	A06AD65	ivm	voorzetsel	Even pauze gehad met Moviprep ivm vagaal worden, daarna wel gecontuineerd	2022-10-26	VPK rapportage	vragenlijst	nee	3	nee	ja	ja
14	8	Catharina Ziekenhuis	1	verwardheid	verwardheid	gevoel abnormaal	10016322	Algemene aandoeningen en toedieningsplaatsstoornissen	Niet-ernstig	Feeling abnormal (finding)	788375006	opiaten	opioïden	N02A	hierdoor	voorzetsel	Toen ook verschillend opiaten van de huisarts iom het pijnteam gekregen, echter ontstond hierdoor verwardheid waardoor mw actueel geen pijnstilling meer gebruik	2023-06-09	GER	consult 2.0	nee	4	ja	nee	ja
14	9	Catharina Ziekenhuis	1	niet te verdragen		geneesmiddelenintolerantie	10061822	Algemene aandoeningen en toedieningsplaatsstoornissen	Niet-ernstig	Intolerance to drug (finding)	59037007	opiaten	opioïden	N02A	bij	voorzetsel	Pijnklachten bij wervelinzakking wv paracetamol (opiaten niet te verdragen)	2023-06-09	GER	consult 2.0	nee	2	ja	nee	ja
14	10	Catharina Ziekenhuis	1	delirant	delirant	delirium	10012218	Psychische stoornissen	Ernstig	Delirium (disorder)	2776000	oxynorm	oxycodon	N02AA05	op	voorzetsel	aarom nu afgesproken toch met oxynorm te beginnen en te proberen. CAVE pte zou hier mogelijks eerder delirant op geweest zijn, inschating nu dat lage dosis oxynorm beste optie is	2023-06-10	GER	consult 2.0	nee	2	ja	nee	ja
14	11	Catharina Ziekenhuis	1	verward	verward	verwarde toestand	10010305	Psychische stoornissen; Zenuwstelselaandoeningen	Niet-ernstig	Confusional state (disorder)	286933003	oxynorm	oxycodon	N02AA05	van	voorzetsel	Daarnaast geeft familie ook aan dat oxynorm al eerder is gebruikt, maar mw. hier erg verward van raakt en uitslag krijgt.	2023-06-09	VPK rapportage	vragenlijst	nee	2	nee	ja	ja
14	12	Catharina Ziekenhuis	1	uitslag		rash	10037844	Huid- en onderhuidaandoeningen	Niet-ernstig	Eruption of skin (disorder)	271807003	oxynorm	oxycodon	N02AA05	van	voorzetsel	Daarnaast geeft familie ook aan dat oxynorm al eerder is gebruikt, maar mw. hier erg verward van raakt en uitslag krijgt.	2023-06-09	VPK rapportage	vragenlijst	nee	4	nee	ja	ja
15	1	Catharina Ziekenhuis	1	flebitis	flebitis	flebitis	10034879	Bloedvataandoeningen; Letsels, intoxicaties en verrichtingscomplicaties	Niet-ernstig	Phlebitis (disorder)	61599003	flucloxacilline, rifampicine	flucloxacilline; rifampicine	J01CF05; J04AB02	complicatie	voorzetsel	waarvoor iom MMB switch naar flucloxacilline continu 12g/24 uur en rifampicine 2dd 450mg. &#x0D; &#x0D; , Complicatie 20-6-2023 flebitis&#x0D; Ernst: licht: herstel (NVKG)	2023-06-20	GER	consult 2.0	nee	5	ja	ja	nee
15	2	Catharina Ziekenhuis	1	vallen	vallen	val	10016173	Letsels, intoxicaties en verrichtingscomplicaties	Niet-ernstig	Fall (event)	1912002	medicatiegebruik			medicatie	MedDRA en gnm	Veelvuldig vallen in thuissituatie, met nu ook tweemaal nachtelijk vallen gedurende opname. Waarschijnlijk multifactorieel bepaald (medicatiegebruik, sarcopenie)	2023-06-09	GER	consult 2.0	nee	5	ja	ja	nee
15	3	Catharina Ziekenhuis	1	diarree	diarree	diarree	10012735	Maagdarmstelselaandoeningen	Niet-ernstig	Diarrhea (finding)	62315008	bijvoeding			van	voorzetsel	Zou flesjes bijvoeding hebben, maar zus weet niet of hij deze neemt. Bij dhr zelf nagevraagd: moet eigenlijk 3 flesjes per dag drinken, alleen krijgt hier diarree van, neemt er dus vaak maar 1 of geen.	2023-06-05	GER	consult 2.0	nee	3	nee	ja	ja
15	4	Catharina Ziekenhuis	1	diarree	diarree	diarree	10012735	Maagdarmstelselaandoeningen	Niet-ernstig	Diarrhea (finding)	62315008	drinkvoeding			bij	voorzetsel	drinkvoeding, bij meer zou hij diarree krijgen	2023-06-08	DIE	consult 2.0	nee	3	ja	nee	ja
15	5	Catharina Ziekenhuis	1	flebitis	flebitis	flebitis	10034879	Bloedvataandoeningen; Letsels, intoxicaties en verrichtingscomplicaties	Niet-ernstig	Phlebitis (disorder)	61599003	infuus			bij	voorzetsel	Flebitis bij infuus	2023-06-25	GER	consult 2.0	ja	3	ja	ja	ja
15	6	Catharina Ziekenhuis	1	flebitis	flebitis	flebitis	10034879	Bloedvataandoeningen; Letsels, intoxicaties en verrichtingscomplicaties	Niet-ernstig	Phlebitis (disorder)	61599003	infuus			wegens	voorzetsel	infuus weer moeten verwijderen wegens flebitis	2023-06-24	GER	consult 2.0	ja	4	ja	nee	ja
15	7	Catharina Ziekenhuis	1	vallen	vallen	val	10016173	Letsels, intoxicaties en verrichtingscomplicaties	Niet-ernstig	Fall (event)	1912002	lorazepam, oxydocon	lorazepam; oxycodon	N05BA06; N02AA05	bij	voorzetsel	2. Tweemaal nachtelijk vallen op de afdeling, waarschijnlijk multifactorieel bepaald bij medicatiegebruik (lorazepam, oxycodon), sarcopenie, dd ook component orthostase dd component neuropathie	2023-06-09	GER	consult 2.0	nee	5	ja	ja	ja
16	1	Catharina Ziekenhuis	1	duizeligheid	duizeligheid	duizeligheid	10013573	Hartaandoeningen	Niet-ernstig	Dizziness (finding)	404640003	metoprolol; hydrochloortiazide	metoprolol; hydrochloorthiazide	C07AB02	MedDRA en gnm	MedDRA en gnm	Vanmorgen duizeligheidsklachten. EWS: 128/60 na terug op bed liggen, 30min later 114/55 nu geen duizeligheid meer -> Voor nu hydrochloortiazide en metoprolol niet geven.	2022-08-29	visite verslag	vragenlijst	nee	3	ja	nee	ja
16	2	Catharina Ziekenhuis	1	suf	sufheid	sedatie	10039897	Zenuwstelselaandoeningen	Niet-ernstig	Sedated (finding)	17971005	narcose			van	voorzetsel	Is nog wat suf van de algehele narcose	2022-08-26	rapportage	vragenlijst	nee	4	ja	nee	ja
17	1	Catharina Ziekenhuis	1	allergische reactie	allergische reactie	overgevoeligheid	10020751	Immuunsysteemaandoeningen	Niet-ernstig	Hypersensitivity condition (finding)	473010000	contrastmiddel	contrastmiddelen	V08	allergieën	allergie	e Indicatie THP Muller + Lowprofile cup Algemene anamneseAllergiëen: contrastmiddel, NB: allergische reactie (gering bronchospasme en urticaria) op CT-scan wv hydrocortison/tavegil Familiaire ziektes: geen Intoxicaties De patiënt heeft nooit gerookt. De patiënt drinkt geen alcoho	2022-05-10	ORT	consult 2.0	ja	4	ja	ja	ja
17	2	Catharina Ziekenhuis	1	bronchospasme	bronchospasme	bronchospasme	10006482	Ademhalingsstelsel-, borstkas- en mediastinumaandoeningen	Niet-ernstig	Bronchospasm (finding)	4386001	contrastmiddel	contrastmiddelen	V08	allergieën	allergie	e Indicatie THP Muller + Lowprofile cup Algemene anamneseAllergiëen: contrastmiddel, NB: allergische reactie (gering bronchospasme en urticaria) op CT-scan wv hydrocortison/tavegil Familiaire ziektes: geen Intoxicaties De patiënt heeft nooit gerookt. De patiënt drinkt geen alcoho	2022-05-10	ORT	consult 2.0	ja	4	ja	ja	ja
17	3	Catharina Ziekenhuis	1	urticaria	urticaria	urticaria	10046735	Huid- en onderhuidaandoeningen	Niet-ernstig	Urticaria (disorder)	126485001	contrastmiddel	contrastmiddelen	V08	allergieën	allergie	e Indicatie THP Muller + Lowprofile cup Algemene anamneseAllergiëen: contrastmiddel, NB: allergische reactie (gering bronchospasme en urticaria) op CT-scan wv hydrocortison/tavegil Familiaire ziektes: geen Intoxicaties De patiënt heeft nooit gerookt. De patiënt drinkt geen alcoho	2022-05-10	ORT	consult 2.0	ja	4	ja	ja	ja
17	4	Catharina Ziekenhuis	1	hoesten	hoesten	hoesten	10011224	Ademhalingsstelsel-, borstkas- en mediastinumaandoeningen	Niet-ernstig	Cough (finding)	49727002	CONTRASTMIDDELEN, JOODHOUDEND	rontgencontrastmiddelen, gejodeerd	V08A	allergie	allergie	Gering bronchospasme en urticaria, goed reagerende op tavegil en hydrocortison, hoesten, roodheid, last van keel *Extra velden* Namelijk: indien iomeron toediening dan radioloog op de hoogte stellen zodat deze in de buurt is en 20 min na scan observeren	2018-11-02		allergiemodule	ja	4	ja	ja	ja
17	5	Catharina Ziekenhuis	1	roodheid	roodheid	erytheem	10015150	Huid- en onderhuidaandoeningen	Niet-ernstig	Erythema (finding)	247441003	CONTRASTMIDDELEN, JOODHOUDEND	rontgencontrastmiddelen, gejodeerd	V08A	allergie	allergie	Gering bronchospasme en urticaria, goed reagerende op tavegil en hydrocortison, hoesten, roodheid, last van keel *Extra velden* Namelijk: indien iomeron toediening dan radioloog op de hoogte stellen zodat deze in de buurt is en 20 min na scan observeren	2018-11-02		allergiemodule	ja	4	ja	ja	ja
17	6	Catharina Ziekenhuis	1	last van keel	keelpijn	orofaryngeale pijn	10068319	Ademhalingsstelsel-, borstkas- en mediastinumaandoeningen	Niet-ernstig			CONTRASTMIDDELEN, JOODHOUDEND	rontgencontrastmiddelen, gejodeerd	V08A	allergie	allergie	Gering bronchospasme en urticaria, goed reagerende op tavegil en hydrocortison, hoesten, roodheid, last van keel *Extra velden* Namelijk: indien iomeron toediening dan radioloog op de hoogte stellen zodat deze in de buurt is en 20 min na scan observeren	2018-11-02		allergiemodule	ja	4	ja	ja	ja
18	1	Catharina Ziekenhuis	1	snelle hartslag	tachycardie	tachycardie	10043071	Hartaandoeningen	Niet-ernstig	Tachycardia (finding)	3424008	leflunomide	leflunomide	L04AA13	sinds	voorzetsel	3-4. Gaat lang niet slecht, wel last urologische complicaties. Denkt zelf dat snelle hartslag komt sinds start leflunomide (geen bekende bijwerking). Extreem vermoeid, ook erger, Actuele medicatie Methotrexaat pch tablet 2,5mg (oraal), volgens afspraak a Diclofenac gel 11,6mg/g (cutaan), zo nodig zo nodig te applic	2022-03-31	CAR	consult 2.0	nee	3	ja	ja	ja
18	2	Catharina Ziekenhuis	1	RR hoger	hypertensie	hypertensie	10020772	Bloedvataandoeningen	Niet-ernstig	Hypertensive disorder, systemic arterial (disorder)	38341003	rheuma-medicatie	antirheumatica	M	na	voorzetsel	euma prostaatcarcinoom: radiatie, hormoon-therapie, Anamnese Belabberd. RR hoger na start rheuma-medicatie. , Actuele medicatie Methotrexaat pch tablet 2,5mg (oraal), volgens afspraak a Diclofenac gel 11,6mg/g (cutaan), zo nodig zo nodig te appliceren ter plaats	2022-05-06	CAR	consult 2.0	nee	3	nee	ja	nee
18	3	Catharina Ziekenhuis	1	allergieën	allergie	overgevoeligheid	10020751	Immuunsysteemaandoeningen	Niet-ernstig	Hypersensitivity condition (finding)	473010000	Contrastmiddelen, joodhoudend	rontgencontrastmiddelen, gejodeerd	V08A	allergieën	allergie	uur 1d5mg calcichew 1d500mg tamsulosine 1d0.4mg codeine 1d10mg, Allergieën Contrastmiddelen, joodhoudend (onbekend)., Lichamelijk onderzoek A: vrij, vochtige slijmvliezen B: Sat 94% AHF 16/min, Thorax: geen costale drukpijn, Pulm VAG geen bijgeluiden C: RR	2022-08-30	SEH	consult 2.0	ja	1	ja	ja	ja
18	4	Catharina Ziekenhuis	1	incontinent	incontinent	incontinentie	10021639	Nier- en urinewegaandoeningen; Maagdarmstelselaandoeningen; Zenuwstelselaandoeningen	Niet-ernstig	Incontinence (finding)	48340000	klysma	klysma's	A06AG	na	voorzetsel	effect na Klysma. Twee maal incontinent van ontlasting	2022-09-02	rapportage	vragenlijst	nee	4	ja	nee	ja
21	1	Catharina Ziekenhuis	1	hypoNa	hyponatriëmie	hyponatriëmie	10021036	Voedings- en stofwisselingsstoornissen	Niet-ernstig	Hyponatremia (disorder)	89627008	furosemide	furosemide	C03CA01	gezien	voorzetsel	Controle afspraak: 3 maanden, met lab, Beleid 1. Furosemide pauzeren gezien nu gerecompenseerd en hypoNa 2. TC 1 week met lab 3. p.m. 3 PC a 3 weken als standaardschema, vast meerdere labformulieren gemaakt 4. cardioloog volgt 17-11 a.s. , Beleid Co	2021-11-10	INT	consult 2.0	nee	3	ja	ja	ja
21	2	Catharina Ziekenhuis	1	achteruitgang nierfunctie	nierfunctie afgenomen	nierfunctie verminderd	10062237	Nier- en urinewegaandoeningen	Ernstig	Renal impairment (disorder)	236423003	diuretica	diuretica	C03	naar	voorzetsel	Lab toont: achteruitgang in nierfunctie, lichte daling NT-proBNP , Beleid - Diuretica verlagen naar 1xdgs 4mg.	2021-12-23	CAR	consult 2.0	nee	3	ja	nee	ja
21	3	Catharina Ziekenhuis	1	kalium 3.0	kalium laag	hypokaliëmie	10021015	Voedings- en stofwisselingsstoornissen	Ernstig	Hypokalemia (disorder)	43339004	furosemide	furosemide	C03CA01	na	voorzetsel	furosemide p.o. na 1e en 3e zak , Anamnese Gaat erg goed met patiënt Kalium 3.0 waarvoor kaliumchl tabl 3 dgs 600	2022-01-13	INT	consult 2.0	nee	2	ja	nee	ja
21	4	Catharina Ziekenhuis	1	eetlust weg	afwezige eetlust	verminderde eetlust	10061428	Voedings- en stofwisselingsstoornissen; Algemene aandoeningen en toedieningsplaatsstoornissen	Niet-ernstig	Decrease in appetite (finding)	64379006	antibiotica	antibiotica	J01	MedDRA en gnm	MedDRA en gnm	3 hele zware antibiotica gehad, eetlust was erdoor weg	2022-06-09	PSO	consult 2.0	nee	2	ja	nee	ja
21	5	Catharina Ziekenhuis	1	eGFR 15 en kreat 352	creatinine verhoogd	bloed creatinine verhoogd	10005483	Onderzoeken	Niet-ernstig	Serum creatinine raised (finding)	166717003	SGLT 2 remmer	SGLT-2-remmer	A10BK	na	voorzetsel	namnese TC HF tel door klinisch chemicus: eGFR 15 en kreat 352 st. na starten SGLT 2 remmer Pt bezocht tijdens bloedtransfusie op KVB Ni	2022-07-19	CAR	consult 2.0	nee	5	nee	ja	nee
21	6	Catharina Ziekenhuis	1	nierinsufficientie	renaal falen	renaal falen	10038435	Nier- en urinewegaandoeningen	Ernstig	Renal failure syndrome (disorder)	42399005	exjade	deferasirox	V03AC03	bij	voorzetsel	nierinsufficientie bij gastro-enteritis, cardiale medicatie en Exjade	2022-07-25	INT	consult 2.0	nee	2	ja	ja	ja
21	7	Catharina Ziekenhuis	1	nefrotoxiciteit	nefrotoxiciteit	toxische nefropatie	10029155	Nier- en urinewegaandoeningen; Letsels, intoxicaties en verrichtingscomplicaties	Ernstig			medicatie			bij	voorzetsel	ebruik? 4. Forse toename nierfunctiestoornissen dd pre-renaal bij dehydratie bij 1 DD renaal bij nefrotoxiciteit bij medicatie? Geen aanwijzingen voor post-renale obstructie 5. INR >10 dd bij d	2022-08-29	INT	consult 2.0	nee	5	ja	ja	ja
21	8	Catharina Ziekenhuis	1	nefrotoxiciteit	nefrotoxiciteit	toxische nefropatie	10029155	Nier- en urinewegaandoeningen	Ernstig			fluclox	flucloxacilline	J01CF05	tav	voorzetsel	Tav nefrotoxiciteit stoppen met: Fluclox	2022-08-29	INT	consult 2.0	nee	3	ja	nee	ja
21	9	Catharina Ziekenhuis	1	metabole acidose	metabole acidose	metabole acidose	10027417	Voedings- en stofwisselingsstoornissen	Niet-ernstig	Metabolic acidosis (disorder)	59455009	deferasirox	deferasirox	V03AC03	bij	voorzetsel	metabole acidose dd bij hyperuremie (geen hyperK, geen hyperlactatemie) dd bij deferasirox gebruik?	2022-08-29	INT	consult 2.0	nee	4	ja	ja	ja
21	10	Catharina Ziekenhuis	1	acute on chron AKI	acute-on-chronic nierfalen	acuut nierletsel	10069339	Nier- en urinewegaandoeningen	Ernstig	Injury of kidney (disorder)	40095003	medicatie			bij	voorzetsel	Shock met acute on chron AKI obv dehydratie bij matige intake, diarree en doorgebruik medicatie	2022-08-29	ICA	consult 2.0	nee	4	ja	ja	ja
21	11	Catharina Ziekenhuis	1	dehydratie	dehydratie	dehydratie	10012174	Voedings- en stofwisselingsstoornissen	Niet-ernstig	Dehydration (disorder)	34095006	medicatie			bij	voorzetsel	Shock met acute on chron AKI obv dehydratie bij matige intake, diarree en doorgebruik medicatie	2022-08-29	ICA	consult 2.0	nee	4	ja	nee	ja
21	12	Catharina Ziekenhuis	1	shock	shock	shock	10040560	Bloedvataandoeningen	Ernstig	Shock (disorder)	27942005	medicatie			bij	voorzetsel	Shock met acute on chron AKI obv dehydratie bij matige intake, diarree en doorgebruik medicatie	2022-08-29	ICA	consult 2.0	nee	4	ja	nee	ja
21	13	Catharina Ziekenhuis	1	dehydratie	dehydratie	dehydratie	10012174	Voedings- en stofwisselingsstoornissen	Niet-ernstig	Dehydration (disorder)	34095006	diuretica	diuretica	C03	bij	voorzetsel	2d 5000 Actueel 1 Hypotensie WD bursititis pre-patellaris knie rechts DD dehydratie bij doorgebruik diuretica en diarree 2 Herstellende acute on chronic nierfunctiesstoornissen DD prerenaal bij 1 DD doorgebruik ACE en bumetanide NB deferasirox ivm ijzerstapeling bij frequente transfusies tno gestaakt	2022-08-30	ICA	consult 2.0	nee	3	ja	ja	ja
21	14	Catharina Ziekenhuis	1	acute on chronic nierfunctiestoornissen	acute-on-chronic nierfalen	acuut nierletsel	10069339	Nier- en urinewegaandoeningen	Ernstig	Acute-on-chronic renal failure (disorder)	236433006	ACE en bumetanide	ACE-remmers; bumetanide	C09A; C03CA02	bij	voorzetsel	2 Herstellende acute on chronic nierfunctiesstoornissen DD prerenaal bij 1 DD doorgebruik ACE en bumetanide	2022-08-30	ICA	consult 2.0	nee	3	ja	ja	ja
21	15	Catharina Ziekenhuis	1	Acute op chronische NFs	acute-on-chronic nierfalen	acuut nierletsel	10069339	Nier- en urinewegaandoeningen	Ernstig	Acute-on-chronic renal failure (disorder)	236433006	diuretica	diuretica	C03	icm	voorzetsel	rechts, punctie + kweek. Acute op chronische NFs wd pre-renaal (bij ook diarree) icm diuretica/ace remmers. B/ CVA, AF, '19 MVP + TVP (radboudumc), slechte	2022-08-29	rapportage	vragenlijst	nee	3	nee	ja	ja
21	16	Catharina Ziekenhuis	1	acuut nierfalen	acuut nierfalen	acuut nierletsel	10069339	Nier- en urinewegaandoeningen	Ernstig	Injury of kidney (disorder)	40095003	deferasirox	deferasirox	V03AC03	MedDRA en gnm	MedDRA en gnm	deferasirox stop (kan acuut nierfalen geven).	2022-08-29	INT	consult 2.0	nee	2	ja	nee	ja
21	17	Catharina Ziekenhuis	1	suf	sufheid	sedatie	10039897	Zenuwstelselaandoeningen	Niet-ernstig	Sedated (finding)	17971005	opiaten	natuurlijke opiumalkaloïden	N02A	van	voorzetsel	Wordt van de opiaten echter suf (nierinsufficiëntie).	2022-08-31		consult 2.0	nee	4	ja	ja	ja
21	18	Catharina Ziekenhuis	1	hypokaliëmie	hypokaliëmie	hypokaliëmie	10021015	Voedings- en stofwisselingsstoornissen	Ernstig	Hypokalemia (disorder)	43339004	diuretica; flucloxacilline	diuretica; flucloxacilline	C03; J01CF05	i.c.m.	voorzetsel	1. Recidiverende hypokaliëmie WD verminderde intake i.c.m. passagiere GI-verlies DD component diuretica, flucloxacilline, metabole alkalose	2022-09-12	INT	consult 2.0	nee	4	ja	ja	ja
21	19	Catharina Ziekenhuis	1	INR	INR	internationale genormaliseerde ratio	10022591	Onderzoeken	Niet-ernstig			acenocou; AB	acenocoumarol; antibiotica	B01AA07; J01	MedDRA en gnm	MedDRA en gnm	2. INR waarsch interactie acenocou en Rx (bijv AB door HA)	2022-08-29	conclusie	vragenlijst	nee	5	ja	nee	ja
21	20	Catharina Ziekenhuis	1	suf	sufheid	sedatie	10039897	Zenuwstelselaandoeningen	Niet-ernstig	Sedated (finding)	17971005	narcose	anaesthetica	N01	van	voorzetsel	Is nog erg suf van narcose.	2022-09-01	rapportage	vragenlijst	nee	4	ja	nee	nee
21	21	Catharina Ziekenhuis	1	suf	sufheid	sedatie	10039897	Zenuwstelselaandoeningen	Niet-ernstig	Sedated (finding)	17971005	pijnstilling	analgetica	N02	van	voorzetsel	D: Helder en adequaat, EMV max. wel vermoeid. Later op de avond suf, reageert op aanspreken maar valt snel weer in slaap. Kan materialen ook moeizamer vasthouden (gooit flesje H2O over zich heen). Pupillen pinpoint, reagerend op licht, gelijk van grote en vorm. Kan alle ledematen bewegen en knijpen in mijn handen. Aangezicht gb. glucose 9.4. Arts heeft dhr. gezien. Waarschijnlijk stapeling van pi…	2022-08-30	rapportage	vragenlijst	nee	6	nee	ja	nee
21	22	Catharina Ziekenhuis	1	vele hoeveelheid def	Ontlastingsvolume	ontlastingsvolume	10080596	Onderzoeken	Niet-ernstig			Lactilol	lactitol	A06AD12	ivm	voorzetsel	p st 5. Def: ++ op de IC. IC verpleegkundige heeft overgedragen dat we de Lactilol morgen niet moeten geven ivm vele hoeveelheid def. Wond: is verbonden. Moet 2x dgs gespoeld worden. SCEGS: Familie is op de hoogte van overplaatsing.	2022-09-02	rapportage	vragenlijst	nee	2	ja	ja	nee
21	23	Catharina Ziekenhuis	1	lekken	bloeding op incisieplaats	bloeding op de plaats van een snee	10051110	Letsels, intoxicaties en verrichtingscomplicaties	Niet-ernstig			bloedverdunners	antithrombotica	B01	MedDRA en gnm	MedDRA en gnm	Contact gehad met arts gezien forse lekken: Nu geen actie vereist. Dhr gebruikt bloedverdunners. Voor nu mag bloeden gewoon geaccepteerd worden. Graag morgen met visite bespreke	2022-09-03	rapportage	vragenlijst	nee	4	ja	ja	nee
21	24	Catharina Ziekenhuis	1	bloeden	bloeding op incisieplaats	bloeding op de plaats van een snee	10051110	Letsels, intoxicaties en verrichtingscomplicaties	Niet-ernstig			bloedverdunners	antithrombotica	B01	MedDRA en gnm	MedDRA en gnm	Contact gehad met arts gezien forse lekken: Nu geen actie vereist. Dhr gebruikt bloedverdunners. Voor nu mag bloeden gewoon geaccepteerd worden. Graag morgen met visite bespreke	2022-09-03	rapportage	vragenlijst	nee	4	ja	ja	nee
21	25	Catharina Ziekenhuis	1	dunne def	diarree	diarree	10012735	Maagdarmstelselaandoeningen	Niet-ernstig	Diarrhea (finding)	62315008	cotrimoxazol; floxapen	sulfamethoxazol met trimethoprim; flucloxacilline	J01EE01; J01CF05	icm	voorzetsel	Lijn floxapen werd gewisseld. Def +, meermaals dunnere def aldus dhr. Gisteren gestart met cotrimoxazol (mogelijk icm floxapen de oorzaak hiervan). Misselijkheidsklachten sterk aanwezig, kokhalzen zonder braken. Kreeg iom dd ass ORT ad	2022-09-13	rapportage	vragenlijst	nee	4	nee	ja	nee
22	1	Catharina Ziekenhuis	1	pijn niet acceptabel	pijn	pijn	10033371	Algemene aandoeningen en toedieningsplaatsstoornissen	Niet-ernstig	Pain (finding)	22253000	PCA pomp	opioiden	N02A	MedDRA en gnm	MedDRA en gnm	PCA pomp stop en start oxycodon	2022-07-24	conclusie	vragenlijst	nee	1	ja	nee	ja
25	1	Catharina Ziekenhuis	1	bultjes	huiduitslag	rash	10037845	Huid- en onderhuidaandoeningen	Niet-ernstig	Eruption of skin (disorder); Itching of skin (finding)	271807004; 418363000	tape			allergisch	allergie	allergisch voor tape. klachten: bultjes, het kriebelt	2022-02-01		allergiemodule	ja	1	ja	nee	ja	Lareb beoordeling: product in G Standaard, geen ATC-code
25	2	Catharina Ziekenhuis	1	kriebelt	jeuk	pruritus	10037087	Huid- en onderhuidaandoeningen	Niet-ernstig	Eruption of skin (disorder); Itching of skin (finding)	271807004; 418363000	tape			allergisch	allergie	allergisch voor tape. klachten: bultjes, het kriebelt	2022-02-01		allergiemodule	ja	1	ja	nee	ja
26	1	Catharina Ziekenhuis	1	dikke tong	gezwollen tong	gezwollen tong	10042727	Immuunsysteemaandoeningen	Niet-ernstig	Tongue swelling (finding)	421262002	trimethoprim	trimethoprim	J01EA01	All	allergie	g ieder jaar een UWI. Maar nu ineens veel vaker. Intox: nooit gerookt. Alcohol -. All: trimethoprim (dikke tong) Sociaal: wandelt en fietst graag, gaat nu moeilijk. Past op kleinkinderen. FA: moeder vaak UWI's, vader urolithiasis , Aanvullend onderzoek Used: nitriet +, spoortje e	2022-06-29	URO	consult 2.0	ja	2	ja	ja	ja
26	2	Catharina Ziekenhuis	1	droge mond	droge mond	droge mond	10013781	Maagdarmstelselaandoeningen	Niet-ernstig	Xerostomia (disorder)	87715009	trimethoprim	trimethoprim	J01EA01	allergie	allergiemodule	opgezwollen tong, droge mond	2022-04-28		allergiemodule	ja	1	nee	ja	ja
27	1	Catharina Ziekenhuis	1	suf	sufheid	sedatie	10039897	Zenuwstelselaandoeningen	Niet-ernstig	Sedated (finding)	17971005	pijnstilling	analgetica	N02	na	voorzetsel	. Wat suf na de pijnstilling van ambulance.	2022-09-19	ORT	consult 2.0	ja	5	ja	ja	nee	in complicatiemodule
29	1	Catharina Ziekenhuis	1	versuft	versuft	sedatie	10039897	Zenuwstelselaandoeningen	Niet-ernstig	Sedated (finding)	17971005	morfine	morfine	N02AA01	hierna	voorzetsel	Pijn: 10mg morfine op OK gehad. Hierna ook al enig versuft. Heeft nog wel pijn, echter ivm misselijkheid nog niks extra extra gehad voor de pijn	2022-09-26	rapportage	vragenlijst	nee	4	nee	ja	nee	Lareb beoordeling: product in G Standaard, geen ATC-code
29	2	Catharina Ziekenhuis	1	misselijkheid	misselijkheid/nausea	nausea	10028813	Maagdarmstelselaandoeningen	Niet-ernstig	Nausea (finding)	422587007	morfine	morfine	N02AA01	ivm	voorzetsel	Pijn: 10mg morfine op OK gehad. Hierna ook al enig versuft. Heeft nog wel pijn, echter ivm misselijkheid nog niks extra extra gehad voor de pijn	2022-09-26	rapportage	vragenlijst	nee	4	nee	ja	nee
31	1	Jeroen Bosch Ziekenhuis	0	Allergie	allergie	overgevoeligheid	10020751	Immuunsysteemaandoeningen	Niet-ernstig	Hypersensitivity condition (finding)	473010000	Clofibraat; Nicotinezuur; Colestyramine; Bezafibraat; Gemfibrozil; Omega-3-vetzuren; Simvastatine; Acipimox; Ciprofibraat; Fluvastatine; Atorvastatine; Ezetimib; Colesevelam; Pravastatine	Clofibraat; Nicotinezuur; Colestyramine; Bezafibraat; Gemfibrozil; Omega-3-vetzuurpreparaat; Simvastatine; Acipimox; Ciprofibraat; Fluvastatine; Atorvastatine; Ezetimib; Colesevelam; Pravastatine	C10AB01; C10AD02; C10AC01; C10AB02; C10AB04; C10AX06; C10AA01; C10AD06; C10AB08; C10AA04; C10AA05; C10AX09; C10AC04; C10AA03	allergie	MedDRA + gnm	Allergie, intolerantie0 Clofibraat, Nicotinezuur, Colestyramine, Bezafibraat, Gemfibrozil, Omega-3-vetzuren, Simvastatine, Acipimox, Ciprofibraat, Fluvastatine, Atorvastatine, Ezetimib, Colesevelam, Pravastatine	2022-11-14	OOG	consult 2.0	nee	5	nee	ja	ja
31	2	Jeroen Bosch Ziekenhuis	0	delier	delirium	delirium	10012218	Psychische stoornissen	Ernstig	Delirium (disorder)	2776000	fentanyl	fentanyl	N01AH01	door	MedDRA + gnm	Delier ontwikkeld tijdens opname, uitgelokt door fentanyl gebruik en infectie	2023-07-14	GER	consult 2.0	nee	6	ja	ja	ja
31	3	Jeroen Bosch Ziekenhuis	0	hallucinaties	hallucinaties	hallucinatie	10019063	Psychische stoornissen	Ernstig	Hallucinations (finding)	7011001	fentanyl	fentanyl	N01AH01	bij	MedDRA + gnm	Echter nu dus wel hallucinaties bij fentanyl...	2023-07-21	GER	consult 2.0	nee	5	ja	ja	ja
31	4	Jeroen Bosch Ziekenhuis	0	verwardheid	verwardheid	gevoel abnormaal	10016322	Algemene aandoeningen en toedieningsplaatsstoornissen	Niet-ernstig	Feeling abnormal (finding)	788375006	fentanyl	fentanyl	N01AH01	gezien	MedDRA + gnm	Ook benoemd dat we teruggaan naar oxycodon ipv fentanyl gezien huidige verwardheid en hallucinaties	2023-07-21	GER	consult 2.0	nee	6	ja	ja	ja
31	5	Jeroen Bosch Ziekenhuis	0	lage tensie		hypotensie	10021097	Bloedvataandoeningen	Niet-ernstig	Low blood pressure (disorder)	45007003	hydrochloorthiazide	hydrochloorthiazide	C03AA03	bij	MedDRA + gnm	Hydrochloorthiazide staken bij lage tensie	2023-07-14	GER	consult 2.0	nee	2	ja	ja	nee
31	6	Jeroen Bosch Ziekenhuis	0	ileus	ileus	ileus	10021328	Maagdarmstelselaandoeningen	Ernstig	Intestinal obstruction co-occurrent and due to decreased peristalsis (disorder)	710572000	medicatie			met	MedDRA + gnm	Op CT-abd blijkt ileus, geen obstruerend moment, WD reactief aan 1., al dan niet in combinatie met medicatie	2023-07-19	GER	consult 2.0	nee	4	ja	ja	nee
31	7	Jeroen Bosch Ziekenhuis	0	delier	delirium	delirium	10012218	Psychische stoornissen	Ernstig	Delirium (disorder)	2776000	morfine	morfine	N02AA01	bij	MedDRA + gnm	fentanyl 25mcg + morfine s.c. 2.5 zn per 19-7, gestaakt bij ontwikkelen delier	2023-07-14	GER	consult 2.0	nee	6	ja	ja	ja
31	8	Jeroen Bosch Ziekenhuis	0	hypokaliemie	hypokaliëmie	hypokaliëmie	10021015	Voedings- en stofwisselingsstoornissen	Ernstig	Hypokalemia (disorder)	43339004	nacl infuus	natriumchloride	B05CB01	MedDRA + gnm	MedDRA + gnm	Verminderde intake bij 1 wv 1L NaCl infuus3. Hypokaliëmie, WD bij verminderde intake in combinatie met 2	2023-07-19	GER	consult 2.0	nee	1	ja	nee	nee
31	9	Jeroen Bosch Ziekenhuis	0	ileus	ileus	ileus	10021328	Maagdarmstelselaandoeningen	Ernstig	Intestinal obstruction co-occurrent and due to decreased peristalsis (disorder)	710572000	nortrilen	nortriptyline	N06AA10	bij	voorzetsel	nortrilen was getaakt bij ileus	2023-07-22	GER	consult 2.0	nee	5	ja	ja	ja
31	10	Jeroen Bosch Ziekenhuis	0	slaap		plotselinge slaap	10050014	Zenuwstelselaandoeningen	Niet-ernstig	Sleep attack (disorder)	427426006	nortrilen	nortriptyline	N06AA10	daarop	voorzetsel	nortrilen leek goed effect te hebben, is daarop in slaap gevallen.	2023-07-19	GER	consult 2.0	nee	5	ja	nee	ja
31	11	Jeroen Bosch Ziekenhuis	0	slaperig	slaperig	somnolentie	10041349	Zenuwstelselaandoeningen; Psychische stoornissen	Niet-ernstig	Drowsy (finding)	271782001	opiaten	opioïden	N02A	bij	MedDRA + gnm	slaperig, WD bij opiaten	2023-07-17	GER	consult 2.0	nee	3	ja	ja	nee
31	12	Jeroen Bosch Ziekenhuis	0	delirant	delirant	delirium	10012218	Psychische stoornissen	Ernstig	Delirium (disorder)	2776000	opiaten	opioïden	N02A	icm	MedDRA + gnm	Toenemend delirante patiënte die nu meerdere lijnen heeft uitgetrokken. DD delirant bij somatiek, dd bij pijn icm opiaten	2023-07-20	GER	consult 2.0	nee	3	ja	ja	ja
31	13	Jeroen Bosch Ziekenhuis	0	obstipatie	obstipatie	constipatie	10010774	Maagdarmstelselaandoeningen	Niet-ernstig	Constipation (finding)	14760008	opiaten	opioïden	N02A	onder	MedDRA + gnm	Paralytische ileus, cave nu wat milde obstipatie (onder opiaten)	2023-07-24	DIE	consult 2.0	nee	3	ja	ja	ja
31	14	Jeroen Bosch Ziekenhuis	0	misselijk	misselijk	nausea	10028813	Maagdarmstelselaandoeningen	Niet-ernstig	Nausea (finding)	422587007	pcm	paracetamol	N02BE01	na	voorzetsel	Mwwas na inname pcm (nuchtere maag)even misselijk , gaf een beetje slijm op, daarna welwatkunnen eten.	2023-07-16	rapportage	vragenlijst	nee	2	nee	ja	ja
31	15	Jeroen Bosch Ziekenhuis	0	geen eetlust	afwezige eetlust	verminderde eetlust	10061428	Voedings- en stofwisselingsstoornissen; Algemene aandoeningen en toedieningsplaatsstoornissen	Niet-ernstig	Decrease in appetite (finding)	64379006	pijnmedicatie	analgetica	N02	van	voorzetsel	Geen eetlust, mogelijk door pijn of als bijwerking van pijnmedicatie?	2023-07-17	DIE	consult 2.0	nee	2	ja	ja	ja
31	16	Jeroen Bosch Ziekenhuis	0	lagere bloeddruk		hypotensie	10021097	Bloedvataandoeningen	Niet-ernstig	Low blood pressure (disorder)	45007003	telmisartan; amlodipine	telmisartan; amlodipine	C09CA07; C08CA01	bij	MedDRA + gnm	Bij lagere bloeddruk telmisartan en amlodipine TNO stop	2023-07-15	GER	consult 2.0	nee	3	ja	ja	nee
32	1	Jeroen Bosch Ziekenhuis	0	hypokaliemie	hypokaliëmie	hypokaliëmie	10021015	Voedings- en stofwisselingsstoornissen	Ernstig	Hypokalemia (disorder)	43339004	hct	hydrochloorthiazide	C03AA03	gezien	voorzetsel	Herstart losartan, definitief stoppen losartan/hct gezien hypokaliemie	2023-01-04	GER	consult 2.0	nee	3	ja	ja	nee
32	2	Jeroen Bosch Ziekenhuis	0	wazig zien	wazig zien	gezichtsvermogen wazig	10047513	Oogaandoeningen; Zenuwstelselaandoeningen	Niet-ernstig	Blurring of visual image (finding)	111516008	nitrofurantoine	nitrofurantoïne	J01XE01	allergie	allergiemodule	wazig zien/van de kaart	2023-04-23	APO	allergiemodule	ja	2	ja	ja	ja
32	3	Jeroen Bosch Ziekenhuis	0	van de kaart					Niet-ernstig			nitrofurantoine	nitrofurantoïne	J01XE01	allergie	allergiemodule	wazig zien/van de kaart	2023-04-23	APO	allergiemodule	ja	2	ja	ja	ja
32	4	Jeroen Bosch Ziekenhuis	0	hyperglykemie	hyperglykemie	hyperglykemie	10020635	Voedings- en stofwisselingsstoornissen; Endocriene aandoeningen	Niet-ernstig	Hyperglycemia (disorder)	80394007	prednisolon	prednisolon	R01AD02	bij	voorzetsel	Hyperglykemie bij ziek zijn en prednisolon gebruik.	2023-01-03	GER	consult 2.0	nee	2	ja	ja	ja
33	1	Jeroen Bosch Ziekenhuis	0	leverenzymstoornissen	leverenzym abnormaal	leverenzym abnormaal	10062685	Onderzoeken	Niet-ernstig			amoxicilline/clavulaanzuur	amoxicilline/clavulaanzuur	J01CR02	bij	voorzetsel	cave toch abdominaal gezien leverenzymstoornissen? (eerder geduid als para-infectieus, kan ook bij amoxicilline/clavulaanzuur passen)	2023-07-13	GER	consult 2.0	nee	1	ja	ja	ja
33	2	Jeroen Bosch Ziekenhuis	0	verhoogd leverlab	leverenzym verhoogd	leverenzym verhoogd	10060795	Onderzoeken	Niet-ernstig	Elevated liver enzymes level (finding)	707724006	augmentin	amoxicilline/clavulaanzuur	J01CR02	bij	voorzetsel	Verhoogd leverlab, initieel geduid als para-infectieus dan wel medicamenteus bij augmentin. Later werd op echo abdomen een beeld van cholelithiasis, dit was asymptomatisch en werd derhalve expectatief gelaten. Bij ontslag waren de leverwaarden zo goed als genormaliseerd.	2023-07-12	GER	consult 2.0	nee	4	ja	ja	ja
33	3	Jeroen Bosch Ziekenhuis	0	allergie	allergie	overgevoeligheid	10020751	Immuunsysteemaandoeningen	Niet-ernstig	Hypersensitivity condition (finding)	473010000	CHINOLINEDERIVATEN	chinolinederivaten	M03AB	allergie	allergiemodule	Onbekend	2016-09-22	APO	allergiemodule	ja	1	ja	ja	ja
33	4	Jeroen Bosch Ziekenhuis	0	allergie	allergie	overgevoeligheid	10020751	Immuunsysteemaandoeningen	Niet-ernstig	Hypersensitivity condition (finding)	473010000	CHLOROQUINE	chloroquine	P01BA01	allergie	allergiemodule	Onbekend	2016-09-22	APO	allergiemodule	ja	1	ja	ja	ja
33	5	Jeroen Bosch Ziekenhuis	0	verhoogd leverlab	leverenzym verhoogd	leverenzym verhoogd	10060795	Onderzoeken	Niet-ernstig	Elevated liver enzymes level (finding)	707724006	medicamenteus			MedDRA + gnm	MedDRA + gnm	Verhoogd leverlab, initieel geduid als para-infectieus dan wel medicamenteus.	2023-07-17	GER	consult 2.0	nee	1	nee	ja	nee
34	1	Jeroen Bosch Ziekenhuis	0	lage tensie		hypotensie	10021097	Bloedvataandoeningen	Niet-ernstig	Low blood pressure (disorder)	45007003	amlodipine	amlodipine	C08CA01	bij	voorzetsel	bij wat lage tensie staken tno amlodipine en lisinopril	2023-07-25	GER	consult 2.0	nee	3	ja	ja	ja
34	2	Jeroen Bosch Ziekenhuis	0	allergie	allergie	overgevoeligheid	10020751	Immuunsysteemaandoeningen	Niet-ernstig	Hypersensitivity condition (finding)	473010000	amoxicilline	amoxicilline	J01CA04	gezien	voorzetsel	(gezien allergie amoxicilline	2023-06-13	CAR	consult 2.0	nee	1	ja	ja	ja
34	3	Jeroen Bosch Ziekenhuis	0	huiduitslag		rash	10037844	Huid- en onderhuidaandoeningen	Niet-ernstig	Eruption of skin (disorder)	271807003	AMOXICILLINE	clavulaanzuur	J01CG	allergie	allergiemodule	Onbekend	2023-02-24	APO	allergiemodule	ja	1	ja	ja	ja
34	4	Jeroen Bosch Ziekenhuis	0	huiduitslag		rash	10037844	Huid- en onderhuidaandoeningen	Niet-ernstig	Eruption of skin (disorder)	271807003	CLAVULAANZUUR	clavulaanzuur	J01CG	allergie	allergiemodule	Onbekend	2023-02-24	APO	allergiemodule	ja	1	ja	ja	ja
34	5	Jeroen Bosch Ziekenhuis	0	hypotensie	hypotensie	hypotensie	10021097	Bloedvataandoeningen	Niet-ernstig	Low blood pressure (disorder)	45007003	lisinopril	lisinopril	C09AA03	ivm	voorzetsel	Ivm hypotensie; lisinopril van 1dd10mg naar 1dd5mg-	2023-06-19	CAR	consult 2.0	nee	2	nee	ja	ja
34	6	Jeroen Bosch Ziekenhuis	0	diarree	diarree	diarree	10012735	Maagdarmstelselaandoeningen	Niet-ernstig	Diarrhea (finding)	62315008	Movicolon	macrogol	A06AD15	bij	voorzetsel	Dhr heeftwatlastvan obstipatie bij matige vocht-intake ( haaltde 2 liter niet) Bij Movicolon gebruik sneldiarree.	2023-06-20	toelichting obstipatie	vragenlijst	nee	3	nee	ja	nee
35	1	Jeroen Bosch Ziekenhuis	0	obstipatie	obstipatie	constipatie	10010774	Maagdarmstelselaandoeningen	Niet-ernstig	Constipation (finding)	14760008	morfine	morfine	N02AA01	MedDRA + gnm	MedDRA + gnm	movicolon 2dd 2 - PM overweeg CT-abdomen voor verdere diagnostiek naar onderliggende oorzaak obstipatie Ad 3 - stop morfine	2023-07-25	GER	consult 2.0	nee	3	ja	nee	ja
35	2	Jeroen Bosch Ziekenhuis	0	obstipatie	obstipatie	constipatie	10010774	Maagdarmstelselaandoeningen	Niet-ernstig	Constipation (finding)	14760008	opiaatgebruik	opioïden	N02A	bij	voorzetsel	vermoedelijk bij obstipatie bij opiaatgebruik	2023-07-25	GER	consult 2.0	nee	4	ja	ja	ja
35	3	Jeroen Bosch Ziekenhuis	0	retentieblaas	urineretentie	urineretentie	10046555	Nier- en urinewegaandoeningen	Ernstig	Retention of urine (disorder)	267064002	opiaatgebruik	opioïden	N02A	van	voorzetsel	wegens obstipatie en retentieblaas als gevolg van opiaatgebruik	2023-07-26	DIE	consult 2.0	nee	3	ja	ja	nee
35	4	Jeroen Bosch Ziekenhuis	0	paralytische ileus	paralytische ileus	ileus paralytisch	10021333	Maagdarmstelselaandoeningen	Ernstig	Paralytic ileus (disorder)	55525008	opiaatgebruik	opioïden	N02A	bij	voorzetsel	paralytische ileus geconstateerd (geen beeldvorming gedaan), bij opiaatgebruik 3	2023-07-27	GER	consult 2.0	nee	5	nee	ja	ja
35	5	Jeroen Bosch Ziekenhuis	0	nierfunctie#	nierdisfunctie	nierfunctie verminderd	10062237	Nier- en urinewegaandoeningen	Ernstig	Renal impairment (disorder)	236423003	spironolacton; irbesartan; amlodipine	spironolacton; irbesartan; amlodipine	C03DA01; C09CA04; C08CA01	ivm	voorzetsel	TNO stop spironolacton, irbesartan en amlodipine ivm nierfunctie# en lage bloeddruk	2023-07-25	GER	consult 2.0	nee	3	nee	ja	ja
35	6	Jeroen Bosch Ziekenhuis	0	lage bloeddruk	lage bloeddruk	hypotensie	10021097	Bloedvataandoeningen	Niet-ernstig	Low blood pressure (disorder)	45007003	spironolacton; irbesartan; amlodipine	spironolacton; irbesartan; amlodipine	C03DA01; C09CA04; C08CA01	ivm	voorzetsel	TNO stop spironolacton, irbesartan en amlodipine ivm nierfunctie# en lage bloeddruk	2023-07-25	GER	consult 2.0	nee	3	ja	ja	ja
35	7	Jeroen Bosch Ziekenhuis	0	ziek	ziek voelen	gevoel abnormaal	10016322	Algemene aandoeningen en toedieningsplaatsstoornissen	Niet-ernstig	Feeling abnormal (finding)	788375006	spuiten			van	voorzetsel	Dhr. zegt tegen zoon bijvoorbeeld ziek te zijn geworden van spuiten die hij gekregen heeft	2023-07-13	SEH	consult 2.0	nee	2	ja	ja	ja
36	1	Jeroen Bosch Ziekenhuis	0	angekomen	gewichtstoename	gewicht verhoogd	10047899	Onderzoeken	Niet-ernstig	Weight increased (finding)	262286000	prednison	prednison	A07EA03	sinds	voorzetsel	sinds prednison veel eetlust en weer angekomen	2023-07-10	GER	consult 2.0	nee	4	ja	ja	ja
36	2	Jeroen Bosch Ziekenhuis	0	bloedsuiker		bloed glucose	10005553	Onderzoeken	Niet-ernstig			gliclazide	gliclazide	A10BB09	door	voorzetsel	Bloedsuiker wordt nu 3x per week geprikt blijft netjes. Glicazide door huisarts weer gestopt	2023-06-30	ONC	consult 2.0	nee	2	ja	nee	ja
37	1	Jeroen Bosch Ziekenhuis	0	duizeligheid	duizeligheid	duizeligheid	10013573	Zenuwstelselaandoeningen; Bloedvataandoeningen; Hartaandoeningen	Niet-ernstig	Dizziness (finding)	404640003	antibiotica	antibiotica	J	MedDRA + gnm	MedDRA + gnm	Pte vindt het moeilijk om te vertellen wanneer de duizeligheid is gestart. Zij en haar dochter denken dat dit ergens is begonnen rond de start van de antibiotica.	2023-07-10	GER	consult 2.0	nee	3	ja	ja	ja
37	2	Jeroen Bosch Ziekenhuis	0	misselijkheidsklachten	misselijkheid/nausea	nausea	10028813	Maagdarmstelselaandoeningen	Niet-ernstig	Nausea (finding)	422587007	betahistine	bètahistine	N07CA01	MedDRA + gnm	MedDRA + gnm	Betahistine stoppen op proef geeft nl wel misselijkheidsklachten vaak (10%)	2023-07-09	GER	consult 2.0	nee	3	ja	ja	ja
37	3	Jeroen Bosch Ziekenhuis	0	acute op chronische nierfunctiedaling	acute-on-chronic nierfalen	acuut nierletsel	10000952	Nier- en urinewegaandoeningen	Niet-ernstig	Acute-on-chronic renal failure (disorder)	236433006	furosemide	furosemide	C03CA01	bij	voorzetsel	Acute op chronische nierfunctiedaling, dd medicamenteus bij furosemide,	2023-07-22	GER	consult 2.0	nee	3	ja	ja	ja
37	4	Jeroen Bosch Ziekenhuis	0	hypokaliëmie	hypokaliëmie	hypokaliëmie	10021015	Voedings- en stofwisselingsstoornissen	Ernstig	Hypokalemia (disorder)	43339004	furosemide	furosemide	C03CA01	bij	voorzetsel	Milde hypokaliëmie, dd bij furosemide, dd bij verminderde intake	2023-07-22	GER	consult 2.0	nee	3	ja	ja	ja
37	5	Jeroen Bosch Ziekenhuis	0	geen eetlust	afwezige eetlust	verminderde eetlust	10061428	Voedings- en stofwisselingsstoornissen; Algemene aandoeningen en toedieningsplaatsstoornissen	Niet-ernstig	Decrease in appetite (finding)	64379006	kaliumdrank	kaliumchloride	A12BA01	na	voorzetsel	Mw geeft aan na de kaliumdrank ook helemaal geen eetlust meer te hebben, hiervan een niet lekker gevoel overgehouden	2023-07-13	rapportage	vragenlijst	nee	1	nee	ja	ja
37	6	Jeroen Bosch Ziekenhuis	0	niet lekker gevoel	niet lekker voelen	gevoel abnormaal	10016322	Algemene aandoeningen en toedieningsplaatsstoornissen	Niet-ernstig	Feeling abnormal (finding)	788375006	kaliumdrank	kaliumchloride	A12BA01	hiervan	voorzetsel	Mw geeft aan na de kaliumdrank ook helemaal geen eetlust meer te hebben, hiervan een niet lekker gevoel overgehouden	2023-07-13	rapportage	vragenlijst	nee	1	nee	ja	ja
37	7	Jeroen Bosch Ziekenhuis	0	misselijk	misselijk	nausea	10028813	Maagdarmstelselaandoeningen	Niet-ernstig	Nausea (finding)	422587007	medicatie			door	voorzetsel	Nadien misselijk, dochter/mevrouw dachten dat dit door medicatie kwam	2023-07-15	GER	consult 2.0	nee	2	nee	ja	ja
37	8	Jeroen Bosch Ziekenhuis	0	bijwerking	bijwerking	bijwerking	10060933	Algemene aandoeningen en toedieningsplaatsstoornissen	Niet-ernstig	Adverse reaction (disorder)	281647001	medicatie			bijwerking	bijwerking	reactie bijwerking medicatie	2023-07-20	APO	complicatiemodule	nee	3	ja	ja	ja
37	9	Jeroen Bosch Ziekenhuis	0	diarree	diarree	diarree	10012735	Maagdarmstelselaandoeningen	Niet-ernstig	Diarrhea (finding)	62315008	movicolon	macrogol	A06AD15	na	voorzetsel	Gisteren na movicolon 3x diarree	2023-07-12	GER	consult 2.0	nee	3	nee	ja	ja
37	10	Jeroen Bosch Ziekenhuis	0	veel ontlasting	fecaal volume verhoogd	fecaal volume verhoogd	10049939	Onderzoeken	Niet-ernstig			Movicolon	macrogol	A06AD15	na	voorzetsel	Movicolon naar ZN bij veel ontlasting na movicolon	2023-07-12	GER	consult 2.0	nee	3	nee	ja	nee
38	1	Jeroen Bosch Ziekenhuis	0	acute op chronische nierinsufficiëntie	acute-on-chronic nierfalen	acuut nierletsel	10000952	Nier- en urinewegaandoeningen	Niet-ernstig	Acute-on-chronic renal failure (disorder)	236433006	diuretica	diuretica	C03	icm	voorzetsel	Acute op chronische nierinsufficiëntie bij patiënt met nsk (en jj in VG), dd post-renaal bij NSK (echter op echo-nier geen aanwijzingen obstructie, wel een afunctionele nier links), dd pre-renaal bij onvoldoende intake icm diuretica	2023-07-25	GER	consult 2.0	nee	3	ja	ja	ja
38	2	Jeroen Bosch Ziekenhuis	0	milde hyperkaliëmie	hyperkaliëmie	hyperkaliëmie	10020646	Voedings- en stofwisselingsstoornissen	Ernstig	Hyperkalemia (disorder)	14140009	spironolactongebruik	spironolacton	C03DA01	bij	voorzetsel	Milde hyperkaliëmie, WD bij spironolactongebruik	2023-07-25	GER	consult 2.0	nee	3	ja	ja	nee
38	3	Jeroen Bosch Ziekenhuis	0	wisselend hypotensief	hypotensief	hypotensie	10021097	Bloedvataandoeningen	Niet-ernstig	Low blood pressure (disorder)	45007003	diuretica	diuretica	C03	icm	voorzetsel	Op de afdeling wisselend hypotensief dd bij ischemische cardiomyopathie met 3-vats lijden en ejectiefractie van 36% dd bij onvoldoende intake icm diuretica	2023-07-25	GER	consult 2.0	nee	4	ja	ja	ja
39	1	Jeroen Bosch Ziekenhuis	0	delier	delirium	delirium	10012218	Psychische stoornissen	Ernstig	Delirium (disorder)	45007003	amitryptiline	amitriptyline	N06AA09	MedDRA + gnm	MedDRA + gnm	Bij opname zou er sprake zijn van een delier DD bij dyspnoe, slechte nachtrust (slaapdeprivatie?), amitryptiline	2023-07-18	GER	consult 2.0	nee	3	nee	ja	ja
39	2	Jeroen Bosch Ziekenhuis	0	somnolentie	somnolentie	somnolentie	10041349	Zenuwstelselaandoeningen; Psychische stoornissen	Niet-ernstig	Drowsy (finding)	271782001	clozapine	clozapine	N05AH02	gezien	voorzetsel	clozapine stop gezien somnolentie overdag	2023-08-16	GER	consult 2.0	nee	5	nee	ja	ja
39	3	Jeroen Bosch Ziekenhuis	0	suf	sufheid	sedatie	10039897	Zenuwstelselaandoeningen	Niet-ernstig	Sedated (finding)	17971005	clozapine	clozapine	N05AH02	MedDRA + gnm	MedDRA + gnm	Iom arts mag de clozapine van zo nodig gegeven worden, echter is dhr nu te suf om goed te slikken, valt in slaap met tabletje in de mond.	2023-08-12	rapportage	vragenlijst	nee	4	nee	ja	ja
39	4	Jeroen Bosch Ziekenhuis	0	verlengde QTc tijd	QT verlengd	elektrocardiogram QT verlengd	10014387	Hartaandoeningen	Ernstig			haldol; sotalol	haloperidol; sotalol	N05AD01; C07AA07	voor	voorzetsel	ECG herhalen gezien haldol en sotalol voor evt verlengde QTc tijd	2023-07-27	GER	consult 2.0	nee	6	ja	nee	ja
39	5	Jeroen Bosch Ziekenhuis	0	lage tensie		hypotensie	10021097	Bloedvataandoeningen	Niet-ernstig	Low blood pressure (disorder)	45007003	langwerkend nitraat	nitraten	C01DA	waardoor	voorzetsel	Nu bij analyse cardioloog na starten langwerkend nitraat, waardoor lage tensie en klachten	2023-06-20	NEU	consult 2.0	nee	5	nee	ja	ja
39	6	Jeroen Bosch Ziekenhuis	0	klachten		bijwerking	10060933	Algemene aandoeningen en toedieningsplaatsstoornissen	Niet-ernstig	Adverse reaction (disorder)	281647001	langwerkend nitraat	nitraten	C01DA	waardoor	voorzetsel	Nu bij analyse cardioloog na starten langwerkend nitraat, waardoor lage tensie en klachten	2023-06-20	NEU	consult 2.0	nee	5	nee	ja	ja
39	7	Jeroen Bosch Ziekenhuis	0	verminderde eetlust	verminderde eetlust	verminderde eetlust	10061428	Voedings- en stofwisselingsstoornissen; Algemene aandoeningen en toedieningsplaatsstoornissen	Niet-ernstig	Decrease in appetite (finding)	64379006	medicatie			sinds	voorzetsel	verminderde eetlust sinds bepaalde medicatie	2023-07-17	GER	consult 2.0	nee	4	ja	ja	nee
39	8	Jeroen Bosch Ziekenhuis	0	suf	sufheid	sedatie	10039897	Zenuwstelselaandoeningen	Niet-ernstig	Sedated (finding)	17971005	medicatie			door	voorzetsel	Gistermiddag was pt nog behoorlijk suf, mogelijk door alle medicatie	2023-07-30	GER	consult 2.0	nee	3	nee	ja	ja
39	9	Jeroen Bosch Ziekenhuis	0	vallen	vallen	val	10016173	Letsels, intoxicaties en verrichtingscomplicaties	Niet-ernstig	Fall (event)	1912002	medicijnen bij pijnklachten	analgetica	N02	bij	voorzetsel	Vallen: laatste 2 maanden 5x dhr vermoed bij sufheid en medicijnen die hij heeft gehad bij pijnklachten linkerschouder.	2023-07-18	FYS	consult 2.0	nee	5	nee	ja	ja
39	10	Jeroen Bosch Ziekenhuis	0	vertraagd in reageren		sedatie	10039897	Zenuwstelselaandoeningen	Niet-ernstig	Sedated (finding)	17971005	midazolam	midazolam	N05CD08	van	voorzetsel	Was vanochtend wat vertraagd in reageren maar niet ernstig suf van de midazolam.	2023-08-12	rapportage	vragenlijst	nee	3	nee	ja	ja
39	11	Jeroen Bosch Ziekenhuis	0	minder vast op de been		duizeligheid	10013573	Zenuwstelselaandoeningen; Bloedvataandoeningen; Hartaandoeningen	Niet-ernstig	Dizziness (finding)	404640003	onrustmedicatie	benzodiazepinederivaten	N05BA	hierdoor	voorzetsel	Onrustmedicatie hielp niet, lijkt hierdoor minder vast op de been te staan	2023-07-17	GER	consult 2.0	nee	3	nee	ja	ja
39	12	Jeroen Bosch Ziekenhuis	0	delier	delirium	delirium	10012218	Psychische stoornissen	Ernstig	Delirium (disorder)	2776000	opiaten	opioïden	N02A	bij	voorzetsel	Delier bij verhoogde infectieparameters en opiaten	1932-07-17	GER	consult 2.0	nee	5	ja	ja	ja
39	13	Jeroen Bosch Ziekenhuis	0	sufheid	sufheid	sedatie	10039897	Zenuwstelselaandoeningen	Niet-ernstig	Sedated (finding)	17971005	pipamperon	pipamperon	N05AD05	wegens	voorzetsel	2 aug pimperon in de ochtend verlaagd naar 40 mg wegens sufheid	2023-08-06	GER	consult 2.0	nee	3	nee	ja	ja
39	14	Jeroen Bosch Ziekenhuis	0	afgevallen	gewichtsverlies	gewicht verlaagd	10047895	Onderzoeken	Niet-ernstig	Weight decreased (finding)	262285001	ribelsys	semaglutide	A10BJ06	daarom	voorzetsel	diëtist: is ribelsys (antidiabetica) gestrart vooraf aan opname en daarom afgevallen (is een middel dat verminderde eetlust geeft). Dus gewichtsverlies wat haar betreft iatrogeen en niet een maat voor zijn conditie.	2023-08-14	FYS	consult 2.0	nee	4	ja	ja	ja
39	15	Jeroen Bosch Ziekenhuis	0	hallucinaties	hallucinaties	hallucinatie	10019063	Psychische stoornissen	Ernstig	Hallucinations (finding)	7011001	Risperidon	risperidon	N05AX08	sinds	voorzetsel	Sinds vrijdag Rispiridon, sinds die ook hallucinaties	2023-07-17	SEH	consult 2.0	nee	6	ja	ja	ja
39	16	Jeroen Bosch Ziekenhuis	0	hallucinaties	hallucinaties	hallucinatie	10019063	Psychische stoornissen	Ernstig	Hallucinations (finding)	7011001	risperidon	risperidon	N05AX08	sinds	voorzetsel	Dochter geeft aan dat vader afgelopen dagen, sinds start risperidon meer hallucinaties had,	2023-07-18	GER	consult 2.0	nee	6	ja	ja	ja
39	17	Jeroen Bosch Ziekenhuis	0	pijn	pijn	pijn	10033371	Algemene aandoeningen en toedieningsplaatsstoornissen	Niet-ernstig	Pain (finding)	22253000	urokinase	urokinase	B01AD04	daarbij	voorzetsel	Gisteren gestart met urokinase. Daarbij wat pijn gehad	2023-08-02	LON	consult 2.0	nee	2	ja	ja	ja
40	1	Jeroen Bosch Ziekenhuis	0	frequent vallen	vallen	val	10016173	Letsels, intoxicaties en verrichtingscomplicaties	Niet-ernstig	Fall (event)	1912002	benzodiazepineagonisten	benzodiazepinederivaten	N05BA	allergie	allergiemodule	frequent vallen bij benzogebruik, klinisch afgebouwd.	2018-08-21	APO	allergiemodule	ja	6	ja	ja	ja
40	2	Jeroen Bosch Ziekenhuis	0	duizelig	duizelig	duizeligheid	10013573	Zenuwstelselaandoeningen; Bloedvataandoeningen; Hartaandoeningen	Niet-ernstig	Dizziness (finding)	404640003	maagtablet	MIDDELEN BIJ ZUURGERELATEERDE AFWIJKINGEN	A02	van	voorzetsel	Echter heeft ze een aversie voor haar maagtablet omdat ze dacht dat ze daar in het verleden duizelig van werd.	2023-08-07	GER	consult 2.0	nee	3	ja	ja	nee
40	3	Jeroen Bosch Ziekenhuis	0	def papperig		diarree	10012735	Maagdarmstelselaandoeningen	Niet-ernstig	Diarrhea (finding)	62315008	movicolon	macrogol	A06AD15	na	voorzetsel	Def: gisteren 1-8 papperig na movicolon.	2023-08-02	GER	consult 2.0	nee	1	ja	nee	ja
40	4	Jeroen Bosch Ziekenhuis	0	misselijkheid	misselijkheid/nausea	nausea	10028813	Maagdarmstelselaandoeningen	Niet-ernstig	Nausea (finding)	422587007	omeprazol	omeprazol	A02BC01	allergie	allergiemodule	Losecosan, misselijkheid	2023-07-27	APO	allergiemodule	ja	3	ja	ja	ja
40	5	Jeroen Bosch Ziekenhuis	0	duizeligheid	duizeligheid	duizeligheid	10013573	Zenuwstelselaandoeningen; Bloedvataandoeningen; Hartaandoeningen	Niet-ernstig	Dizziness (finding)	404640003	oxazepam	oxazepam	N05BA04	bij	voorzetsel	Klaagt al jaren over duizeligheid. Toen mogelijk geduid bij oxazepam. Afgebouwd maar nog steeds duizeligheid	2023-07-31	GER	consult 2.0	nee	2	ja	ja	ja
40	6	Jeroen Bosch Ziekenhuis	0	frequent vallen	vallen	val	10016173	Letsels, intoxicaties en verrichtingscomplicaties	Niet-ernstig	Fall (event)	1912002	oxazepam	oxazepam	N05BA04	allergie	allergiemodule	frequent vallen bij benzogebruik, klinisch afgebouwd.	2018-08-21	APO	allergiemodule	ja	5	ja	ja	ja
41	1	Jeroen Bosch Ziekenhuis	0	dunne ontlasting		diarree	10012735	Maagdarmstelselaandoeningen	Niet-ernstig	Diarrhea (finding)	62315008	macrogol	macrogol	A06AD15	bij	voorzetsel	Dunne ontlasting vanochtend (normaal voor haar bij dagelijks macrogol), geen diarree	2023-08-10	GER	consult 2.0	nee	1	ja	ja	ja
42	1	Jeroen Bosch Ziekenhuis	0	GI bloeding	gastro-intestinale bloeding	gastro-intestinale bloeding	10017955	Maagdarmstelselaandoeningen; Bloedvataandoeningen	Ernstig	Gastrointestinal hemorrhage (disorder)	74474003	apixaban	apixaban	B01AF02	onder	voorzetsel	?GI bloeding (vasculair belast en onder behandeling met Apixaban sinds 2017 - via cardioloog; indicatie chronisch Afib)	2023-05-14	INT	consult 2.0	nee	4	ja	ja	ja
42	2	Jeroen Bosch Ziekenhuis	0	hypotensie	hypotensie	hypotensie	10021097	Bloedvataandoeningen	Ernstig	Low blood pressure (disorder)	45007003	lisinopril	lisinopril	C09AA03	bij	voorzetsel	TNO stop lisinopril bij ziek zijn en hypot	2023-08-11	GER	consult 2.0	nee	3	ja	ja	ja
42	3	Jeroen Bosch Ziekenhuis	0	negatieve effecten op cognitie	cognitie afgenomen	cognitieve aandoening	10057668	Zenuwstelselaandoeningen; Psychische stoornissen	Niet-ernstig	Cognitive disorder (disorder)	443265004	pramipexol	pramipexol	N04BC05	gezien	voorzetsel	Pramipexol op proef verlagen naar 1dd1 AN gezien de negatieve effecten op de cognitie	2022-09-01	GER	consult 2.0	nee	5	ja	ja	nee
43	1	Jeroen Bosch Ziekenhuis	0	hyponatriëmie	hyponatriëmie	hyponatriëmie	10021036	Voedings- en stofwisselingsstoornissen	Ernstig	Hyponatremia (disorder)	89627008	diureticagebruik	diuretica	C03	t.g.v.	voorzetsel	hyponatriëmie t.g.v. diuretica gebruik	2003-01-01	SEH	VG	nee	3	ja	ja	ja
43	2	Jeroen Bosch Ziekenhuis	0	Hypotone hyponatriemie	hyponatriëmie	hyponatriëmie	10021036	Voedings- en stofwisselingsstoornissen	Ernstig	Hyponatremia (disorder)	89627008	furosemide; valsartan	furosemide; valsartan	C03CA01; C09CA03	bij	voorzetsel	Hypotone hyponatriemie 124 DD SIADH (hoog urine osmol en natrium) DD bij furosemide (thuis op zo nodig)/valsartan	2023-10-01	GER	consult 2.0	nee	4	ja	ja	ja
43	3	Jeroen Bosch Ziekenhuis	0	verhoogd lactaat	lactaat verhoogd	bloed melkzuur verhoogd	10005635	Onderzoeken	Niet-ernstig			metformine	metformine	A10BA02	bij	voorzetsel	Verhoogd lactaat 3.8 DD bij ziek zijn DD bij metformine	2023-09-30	GER	consult 2.0	nee	4	ja	ja	nee
43	4	Jeroen Bosch Ziekenhuis	0	onwel gevoel	onwel	malaise	10025482	Algemene aandoeningen en toedieningsplaatsstoornissen	Niet-ernstig			metoprolol	metoprolol	C07AB02	MedDRA + gnm	MedDRA + gnm	recent sotalol naar metoprolol omgezet. nu afgelopen weekend mw op HAP geweest met onwel gevoel.	2023-05-17	CAR	consult 2.0	nee	5	nee	ja	ja
44	1	Jeroen Bosch Ziekenhuis	0	misselijk	misselijk	nausea	10028813	Maagdarmstelselaandoeningen	Niet-ernstig	Nausea (finding)	422587007	AB	antibiotica	J	bijwerkingen	bijwerking	Misselijk/ diarree: Vandaag al stuk beter. DD/ combinatie beeld bijwerkingen AB icm bekende malaise eci	2023-09-21	GER	consult 2.0	nee	7	nee	ja	ja
44	2	Jeroen Bosch Ziekenhuis	0	Doorgeschoten INR	INR	internationale genormaliseerde ratio	10022591	Onderzoeken	Niet-ernstig			acenocoumarol	acenocoumarol	B01AA07	bij	voorzetsel	Doorgeschoten INR (4.3) bij acenocoumarol.	2023-09-29	GER	consult 2.0	nee	3	nee	ja	ja
44	3	Jeroen Bosch Ziekenhuis	0	diarree	diarree	diarree	10012735	Maagdarmstelselaandoeningen	Niet-ernstig	Diarrhea (finding)	62315008	antibiotica	antibiotica	J	bij	voorzetsel	Aangegeven dat de diarree waarschijnlijk bij de antibiotica/elektrolytstoornissen is ontstaan	2023-09-21	GER	consult 2.0	nee	7	ja	ja	ja
44	4	Jeroen Bosch Ziekenhuis	0	buikpijn	buikpijn	buikpijn	10000081	Maagdarmstelselaandoeningen	Niet-ernstig	Abdominal pain (finding)	21522001	augmentin	amoxicilline/clavulaanzuur	J01CR02	bij	voorzetsel	Sinds enkele dagen progressief misselijkheid, diarree (donkerbruine def) en buikpijn. DD bij augmentin	2023-09-20	GER	consult 2.0	nee	2	ja	ja	ja
44	5	Jeroen Bosch Ziekenhuis	0	diarree	diarree	diarree	10012735	Maagdarmstelselaandoeningen	Niet-ernstig	Diarrhea (finding)	62315008	augmentin	amoxicilline/clavulaanzuur	J01CR02	bij	voorzetsel	Sinds enkele dagen progressief misselijkheid, diarree (donkerbruine def) en buikpijn. DD bij augmentin	2023-09-20	GER	consult 2.0	nee	2	ja	ja	ja
44	6	Jeroen Bosch Ziekenhuis	0	misselijkheid	misselijkheid/nausea	nausea	10028813	Maagdarmstelselaandoeningen	Niet-ernstig	Nausea (finding)	422587007	augmentin	amoxicilline/clavulaanzuur	J01CR02	bij	voorzetsel	Sinds enkele dagen progressief misselijkheid, diarree (donkerbruine def) en buikpijn. DD bij augmentin	2023-09-20	GER	consult 2.0	nee	2	ja	ja	ja
44	7	Jeroen Bosch Ziekenhuis	0	diarrree	diarree	diarree	10012735	Maagdarmstelselaandoeningen	Niet-ernstig	Diarrhea (finding)	62315008	bumetanide	bumetanide	C03CA02	MedDRA + gnm	MedDRA + gnm	Gezien diarree is bumetanide gestaakt tijdens opname,	2023-09-20	GER	consult 2.0	nee	4	ja	nee	ja
44	8	Jeroen Bosch Ziekenhuis	0	krappere tensie		hypotensie	10021097	Bloedvataandoeningen	Niet-ernstig	Low blood pressure (disorder)	45007003	bumetanide	bumetanide	C03CA02	naar	voorzetsel	Bumetanide verlagen naar 2dd1 mg ivp 2mg ochtend en 1mg middag bij nu vrijwel euvoleme kliniek en krappere tensie,	2023-09-08	GER	consult 2.0	nee	4	ja	nee	ja
44	9	Jeroen Bosch Ziekenhuis	0	Hypotone hyponatriemie	hyponatriëmie	hyponatriëmie	10021036	Voedings- en stofwisselingsstoornissen	Ernstig	Hyponatremia (disorder)	89627008	bumetanide	bumetanide	C03CA02	bij	voorzetsel	ekende hypotone hyponatriëmie. Absoluut tekort bij verminderde intake en diarree met daarbij bumetanide gebruik	2023-09-29	GER	consult 2.0	nee	4	ja	ja	nee
44	10	Jeroen Bosch Ziekenhuis	0	diarrree	diarree	diarree	10012735	Maagdarmstelselaandoeningen	Niet-ernstig	Diarrhea (finding)	62315008	calcium, bisfisfonaat, vitamine d, ab	calciumverbindingen; bisfosfonaten; vitamine D en analoge verbindingen; antibiotica	A02AC; M05BA; A11CC; J	bij	voorzetsel	macrogol staken - calcium, bisfisfonaat vitamine d bij diarree - ab staken	2023-09-20	GER	consult 2.0	nee	3	ja	nee	ja
44	11	Jeroen Bosch Ziekenhuis	0	lage tensies		hypotensie	10021097	Bloedvataandoeningen	Niet-ernstig	Low blood pressure (disorder)	45007003	candesartan	candesartan	C09CA06	bij	voorzetsel	definitief staken candesartan bij relatief lage tensies	2023-09-13	GER	consult 2.0	nee	5	ja	ja	ja
44	12	Jeroen Bosch Ziekenhuis	0	hyponatriëmie	hyponatriëmie	hyponatriëmie	10021036	Voedings- en stofwisselingsstoornissen	Ernstig	Hyponatremia (disorder)	89627008	diureticagebruik	diuretica	C03	bij	voorzetsel	Hypotone hyponatriëmie eci, dd bij diarree, dd bij diureticagebruik, dd bij verminderde intake,	2023-09-20	GER	consult 2.0	nee	4	ja	ja	ja
44	13	Jeroen Bosch Ziekenhuis	0	misselijkheids/malaiseklachten	misselijkheid/nausea; malaise	nausea; malaise	10028813; 10025482	Maagdarmstelselaandoeningen	Niet-ernstig	Nausea (finding); Malaise (finding)	422587007; 367391008	isosorbidenitraat langwerkend	isosorbidenitraat langwerkend	C01DA	bij	voorzetsel	isosorbidenitraat langwerkend (bij misselijkheids/malaiseklachten gestopt, geen AP klachten)	2023-09-29	GER	consult 2.0	nee	5	ja	ja	ja
44	14	Jeroen Bosch Ziekenhuis	0	malaise	malaise	malaise	10025482	Algemene aandoeningen en toedieningsplaatsstoornissen	Niet-ernstig	Malaise (finding)	367391008	langwerkend nitraat	nitraten	C01DA	bij	voorzetsel	- stop langwerkend nitraat (familie akkoord) bij algehele malaise , Vitale functies Gewicht: 60.9 kg, volledig gekleed (02-10-2023) Resp: 20 /min	2023-10-03	GER	consult 2.0	nee	5	ja	ja	ja
44	15	Jeroen Bosch Ziekenhuis	0	diarree	diarree	diarree	10012735	Maagdarmstelselaandoeningen	Niet-ernstig	Diarrhea (finding)	62315008	movicolon	macrogol	A06AD15	MedDRA + gnm	MedDRA + gnm	wijkverpleging beaamt diarree, zou mogelijk teveel movicolon gebruikt hebben	2023-10-03	GER	consult 2.0	nee	4	ja	ja	nee
44	16	Jeroen Bosch Ziekenhuis	0	braken	braken	braken	10047700	Maagdarmstelselaandoeningen	Niet-ernstig	Vomiting (disorder)	422400008	nitraten	nitraten	C01DA	MedDRA + gnm	MedDRA + gnm	langwerkende nitraten. Aangegeven dat dit mogelijk ook klachten kan geven, zoals misselijkheid of braken	2023-10-02	GER	consult 2.0	nee	5	ja	nee	ja
44	17	Jeroen Bosch Ziekenhuis	0	klachten		bijwerking	10060933	Algemene aandoeningen en toedieningsplaatsstoornissen	Niet-ernstig	Adverse reaction (disorder)	281647001	nitrofurantoine	nitrofurantoïne	J01XE01	bijwerking	bijwerking	nog milde klachten DD bijwerking nitrofurantoine	2023-10-05	GER	consult 2.0	nee	2	ja	ja	ja
44	18	Jeroen Bosch Ziekenhuis	0	hypomagnesiemie	hypomagnesiëmie	hypomagnesiëmie	10021027	Voedings- en stofwisselingsstoornissen	Niet-ernstig	Hypomagnesemia (disorder)	190855004	Omeprazol	omeprazol	A02BC01	bij	voorzetsel	Omeprazol bij opname bij ontbreken indicatie en hypomagnesiemie	2023-09-05	GER	consult 2.0	nee	5	nee	ja	ja
44	19	Jeroen Bosch Ziekenhuis	0	malaise	malaise	malaise	10025482	Algemene aandoeningen en toedieningsplaatsstoornissen	Niet-ernstig	Malaise (finding)	367391008	oxycodon	oxycodon	N02AA05	bij	voorzetsel	stop oxycodon en statine bij malaise	2023-10-02	GER	consult 2.0	nee	4	ja	nee	ja
44	20	Jeroen Bosch Ziekenhuis	0	hypomagnesiemie	hypomagnesiëmie	hypomagnesiëmie	10021027	Voedings- en stofwisselingsstoornissen	Niet-ernstig	Hypomagnesemia (disorder)	190855004	PPI	protonpompremmers	A02BC	bij	voorzetsel	Hypomagnesiemie nog stabiel, WD bij PPI gebruik	2023-09-05	GER	consult 2.0	nee	5	ja	ja	ja
44	21	Jeroen Bosch Ziekenhuis	0	malaise	malaise	malaise	10025482	Algemene aandoeningen en toedieningsplaatsstoornissen	Niet-ernstig	Malaise (finding)	367391008	statine	CHOLESTEROLSYNTHESEREMMERS	C10AA	bij	voorzetsel	stop oxycodon en statine bij malaise	2023-10-02	GER	consult 2.0	nee	5	ja	nee	ja
45	1	Jeroen Bosch Ziekenhuis	0	lage bloeddruk	lage bloeddruk	hypotensie	10021097	Bloedvataandoeningen	Niet-ernstig	Low blood pressure (disorder)	45007003	verdoving			tijdens	voorzetsel	kreeg toen lage bloeddruk tijdens verdoving	2023-07-07	Toelichting eerdere opnames en ervaringen	vragenlijst	nee	3	ja	ja	nee
45	2	Jeroen Bosch Ziekenhuis	0	lichter in het hoofd	licht in het hoofd	duizeligheid	10013573	Zenuwstelselaandoeningen; Bloedvataandoeningen; Hartaandoeningen	Niet-ernstig	Dizziness (finding)	404640003	pijnstilling	analgetica	N02	MedDRA + gnm	MedDRA + gnm	Dhr. geeft aan dat de pijnstilling de "randjes" eraf haalt. Hij voelt wel dat hij wat lichter in het hoofd is (wattig gevoel).	2023-07-08	rapportage	vragenlijst	nee	3	ja	ja	ja
45	3	Jeroen Bosch Ziekenhuis	0	wattig gevoel	watten in het hoofd	gevoel abnormaal	10016322	Algemene aandoeningen en toedieningsplaatsstoornissen	Niet-ernstig	Feeling abnormal (finding)	788375006	pijnstilling	analgetica	N02	MedDRA + gnm	MedDRA + gnm	Dhr. geeft aan dat de pijnstilling de "randjes" eraf haalt. Hij voelt wel dat hij wat lichter in het hoofd is (wattig gevoel).	2023-07-08	rapportage	vragenlijst	nee	3	ja	ja	nee
45	4	Jeroen Bosch Ziekenhuis	0	verdikking		zwelling	10042674	Algemene aandoeningen en toedieningsplaatsstoornissen	Niet-ernstig	Swelling (finding)	65124004	infuus			MedDRA + gnm	MedDRA + gnm	Dhr. heeft een verdikking waar het oude infuus zat, even in de gaten houden.	2023-07-11	rapportage	vragenlijst	nee	3	ja	ja	nee
45	5	Jeroen Bosch Ziekenhuis	0	harde plek		zwelling	10042674	Algemene aandoeningen en toedieningsplaatsstoornissen	Niet-ernstig	Swelling (finding)	65124004	infuus			van	voorzetsel	Dhr heeft een harde plek op de arm van het infuus, arts kan hier niks mee doen. Dhr mag dit koelen met een koelpak.	2023-07-12	rapportage	vragenlijst	nee	3	nee	ja	nee
46	1	Jeroen Bosch Ziekenhuis	0	hevige misselijkheid	misselijkheid/nausea	nausea	10028813	Maagdarmstelselaandoeningen	Niet-ernstig	Nausea (finding)	422587007	oxycodon	oxycodon	N02AA05	allergie	allergiemodule	hevige misselijkheid	2023-07-10	APO	allergiemodule	ja	2	ja	ja	ja
46	2	Jeroen Bosch Ziekenhuis	0	uitslag	huiduitslag	rash	10037844	Huid- en onderhuidaandoeningen	Niet-ernstig	Eruption of skin (disorder)	271807003	tamsolusine capsules	tamsulosine	G04CA02	van	voorzetsel	Gebruikt tamsulosine in tabletvorm. Van tamsulosine capsules krijgt dhr huiduitslag.	2023-07-10	Toelichting blaasklachten	vragenlijst	nee	5	nee	ja	ja
46	3	Jeroen Bosch Ziekenhuis	0	last		bijwerking	10060933	Algemene aandoeningen en toedieningsplaatsstoornissen	Niet-ernstig	Adverse reaction (disorder)	281647001	AB	antibiotica	J	van	voorzetsel	Dhr. geeft aan dat hij last heeft van de AB kuur wanneer deze ingespoten wordt. Langzaam inspuiten.	2023-07-14	rapportage	vragenlijst	nee	3	nee	ja	ja
48	1	Jeroen Bosch Ziekenhuis	0	ALL	allergie	overgevoeligheid	10020751	Immuunsysteemaandoeningen	Niet-ernstig	Hypersensitivity condition (finding)	473010000	PARACETAMOL	paracetamol	N02BE01	ALL	allergie	PARACETAMOL ALL!!	2022-09-16	ORT	consult 2.0	ja	2	ja	ja	ja
48	2	Jeroen Bosch Ziekenhuis	0	kan niet tg		geneesmiddelenintolerantie	10061822	Algemene aandoeningen en toedieningsplaatsstoornissen	Niet-ernstig	Intolerance to drug (finding)	59037007	pcm	paracetamol	N02BE01	allergie	allergiemodule	kan niet tg pcm	2022-09-16	ORT	consult 2.0	ja	2	ja	ja	ja
48	3	Jeroen Bosch Ziekenhuis	0	allergie	allergie	overgevoeligheid	10020751	Immuunsysteemaandoeningen	Niet-ernstig	Hypersensitivity condition (finding)	473010000	broxil	feneticilline	J01CE05	allergie	allergie	Allergie: 0 broxil en paracetamol	2022-11-22	OOG	consult 2.0	ja	2	ja	ja	ja
48	4	Jeroen Bosch Ziekenhuis	0	blaasjes in de mond	blaasjes	blaar	10005191	Huid- en onderhuidaandoeningen; Letsels, intoxicaties en verrichtingscomplicaties	Niet-ernstig	Blister of skin AND/OR mucosa (disorder)	417237009	PENICILLINES	penicillines	J01C	allergie	allergiemodule	blaasjes in de mondAantal jaar geleden: > 10 jaar geleden Klachten: Blaasjes in de mond Tijdsduur ontstaan klachten: 6 – 24 uur Medicatie/ziekenhuisopname: nee	2018-03-16	APO	allergiemodule	ja	2	ja	ja	ja
48	5	Jeroen Bosch Ziekenhuis	0	blaasjes in de mond	blaasjes	blaar	10005191	Huid- en onderhuidaandoeningen; Letsels, intoxicaties en verrichtingscomplicaties	Niet-ernstig	Blister of skin AND/OR mucosa (disorder)	417237009	FENETICILLINE	feneticilline	J01CE05	allergie	allergiemodule	blaasjes in de mond	2018-03-16	APO	allergiemodule	ja	2	ja	ja	ja
48	6	Jeroen Bosch Ziekenhuis	0	blaasjes in de mond	blaasjes	blaar	10005191	Huid- en onderhuidaandoeningen; Letsels, intoxicaties en verrichtingscomplicaties	Niet-ernstig	Blister of skin AND/OR mucosa (disorder)	417237009	PARACETAMOL	paracetamol	N02BE01	allergie	allergiemodule	blaasjes in de mond	2018-03-16	APO	allergiemodule	ja	2	ja	ja	ja
49	1	Jeroen Bosch Ziekenhuis	0	maagulcus	maagulcus	maagulcus	10017822	Maagdarmstelselaandoeningen	Ernstig	Gastric ulcer (disorder)	397825006	nsaids	NIET-STEROIDE ANTI-INFLAMMATOIRE EN ANTIREUMATISCHE MIDD.	M01A	met	voorzetsel	gezien maagulcus: voorzichtigheid met nsaids echter gebruikt dit samen met pcm al jaren zonder klachten wv omeprazol al	2023-07-17	Postoperatieve instructies CHI	vragenlijst	ja	3	ja	nee	ja
50	1	Jeroen Bosch Ziekenhuis	0	kramp in kuit	kramp	spierspasmen	10028334	Skeletspierstelsel- en bindweefselaandoeningen	Niet-ernstig	Spasm (finding)	45352006	Medicatie			Bijwerkingen	bijwerking	Medicatie: MTX 20 mg 1x p/w, Foliumzuur 2,5mg 1xdd m.u.v. MTX dag Pijnstilling: neen Bijwerkingen: snel kramp in kuit	2022-11-11	REU	consult 2.0	nee	7	nee	ja	ja
52	1	Jeroen Bosch Ziekenhuis	0	duizelingen	duizelig	duizeligheid	10013573	Zenuwstelselaandoeningen; Bloedvataandoeningen; Hartaandoeningen	Niet-ernstig	Dizziness (finding)	404640003	med			MedDRA + gnm	MedDRA + gnm	Complicatie: duizelingen/ vagaal na mobilisatie DD orthostatisch, med, anaemie, cardiaal?	2023-07-19	ORT	consult 2.0	nee	2	ja	ja	ja
52	2	Jeroen Bosch Ziekenhuis	0	vagaal	syncope vasovagaal	syncope	10042772	Zenuwstelselaandoeningen; Bloedvataandoeningen; Hartaandoeningen	Ernstig	Syncope (finding)	271594007	med			MedDRA + gnm	MedDRA + gnm	Complicatie: duizelingen/ vagaal na mobilisatie DD orthostatisch, med, anaemie, cardiaal?	2023-07-19	ORT	consult 2.0	nee	2	ja	ja	ja
53	1	Jeroen Bosch Ziekenhuis	0	O2 nog nodig	zuurstoftherapie	zuurstoftherapie	10078798	Chirurgische en medische verrichtingen	Niet-ernstig	Oxygen therapy (procedure)	57485005	medicamenteus			MedDRA + gnm	MedDRA + gnm	O2 nog nodig DD medicamenteus	2023-07-19	ORT	consult 2.0	nee	2	nee	ja	nee
53	2	Jeroen Bosch Ziekenhuis	0	allergie	allergie	overgevoeligheid	10020751	Immuunsysteemaandoeningen	Niet-ernstig	Hypersensitivity condition (finding)	473010000	PENICILLINES	penicillines	J01C	MedDRA + gnm	MedDRA + gnm	Onbekend	2017-03-15	APO	allergiemodule	ja	1	ja	ja	ja
53	3	Jeroen Bosch Ziekenhuis	0	allergie	allergie	overgevoeligheid	10020751	Immuunsysteemaandoeningen	Niet-ernstig	Hypersensitivity condition (finding)	473010000	AMOXICILLINE/AMPICILLINE	amoxicilline/ampicilline	J01CA04; J01CA01	allergie	allergiemodule	Onbekend	2017-03-15	APO	allergiemodule	ja	1	ja	ja	ja
53	4	Jeroen Bosch Ziekenhuis	0	allergie	allergie	overgevoeligheid	10020751	Immuunsysteemaandoeningen	Niet-ernstig	Hypersensitivity condition (finding)	473010000	AMOXICILLINE	amoxicilline	J01CA04	allergie	allergiemodule	Onbekend	2017-03-15	APO	allergiemodule	ja	1	ja	ja	ja
53	5	Jeroen Bosch Ziekenhuis	0	afwezig		sedatie	10039897	Zenuwstelselaandoeningen	Niet-ernstig	Sedated (finding)	17971005	pijnstillers; dipi; sufenta	analgetica; piritramide; sufentanil	N02; N02AC03; N01AH03	hierdoor	voorzetsel	Op de recovery heeft mw best veel pijnstillers gehad, waaronder 15mg dipi en sufenta. Mw is hierdoor wat afwezig. Mw heeft pinpoints.	2023-07-18	rapportage	vragenlijst	nee	4	nee	ja	ja
53	6	Jeroen Bosch Ziekenhuis	0	pinpoints	pinpoint pupillen	miose	10027646	Oogaandoeningen; Zenuwstelselaandoeningen	Niet-ernstig	Constricted pupil (finding)	301939004	pijnstillers; dipi; sufenta	analgetica; piritramide; sufentanil	N02; N02AC03; N01AH03	hierdoor	voorzetsel	Op de recovery heeft mw best veel pijnstillers gehad, waaronder 15mg dipi en sufenta. Mw is hierdoor wat afwezig. Mw heeft pinpoints.	2023-07-18	rapportage	vragenlijst	nee	4	nee	ja	ja
53	7	Jeroen Bosch Ziekenhuis	0	veel geplast		polyurie	10036142	Nier- en urinewegaandoeningen	Niet-ernstig	Polyuria (finding)	28442001	diuretica	diuretica	C03	met	voorzetsel	met de diuretica heeft patiënte veel geplast maar geen effect op de oxygenatie	2023-07-21	LON	consult 2.0	nee	3	ja	nee	nee
56	1	Jeroen Bosch Ziekenhuis	0	hartkloppingen	hartkloppingen	hartkloppingen	10033557	Hartaandoeningen	Niet-ernstig	Palpitations (finding)	80313002	MACROLIDEN	macroliden	J01FA	allergie	allergiemodule	hartkloppingen	2018-09-25	APO	allergiemodule	ja	2	ja	ja	ja
56	2	Jeroen Bosch Ziekenhuis	0	benauwd	benauwdheidsgevoel	benauwdheidsgevoel	10040007	Algemene aandoeningen en toedieningsplaatsstoornissen	Niet-ernstig			MACROLIDEN	macroliden	J01FA	allergie	allergiemodule	benauwd	2018-09-25	APO	allergiemodule	ja	2	ja	ja	ja
56	3	Jeroen Bosch Ziekenhuis	0	pijnen anus	anuspijn	proctalgie	10036772	Maagdarmstelselaandoeningen	Niet-ernstig			CLARITROMYCINE	claritromycine	J01FA09	allergie	allergiemodule	pijnen anus	2018-09-25	APO	allergiemodule	ja	2	ja	ja	nee
56	4	Jeroen Bosch Ziekenhuis	0	pijnen anus	anuspijn	proctalgie	10036772	Maagdarmstelselaandoeningen	Niet-ernstig			MACROLIDEN	macroliden	J01FA	allergie	allergiemodule	pijnen anus	2018-09-25	APO	allergiemodule	ja	2	ja	ja	ja
56	5	Jeroen Bosch Ziekenhuis	0	hartkloppingen	hartkloppingen	hartkloppingen	10033557	Hartaandoeningen	Niet-ernstig	Palpitations (finding)	80313002	SPIRAMYCINE	spiramycine	J01FA02	allergie	allergiemodule	hartkloppingen	2022-06-22	APO	allergiemodule	ja	2	ja	ja	ja
56	6	Jeroen Bosch Ziekenhuis	0	benauwd	benauwdheidsgevoel	benauwdheidsgevoel	10040007	Algemene aandoeningen en toedieningsplaatsstoornissen	Niet-ernstig			SPIRAMYCINE	spiramycine	J01FA02	allergie	allergiemodule	benauwd	2022-06-22	APO	allergiemodule	ja	2	ja	ja	ja
57	1	Jeroen Bosch Ziekenhuis	0	duf	geestelijke dufheid	verminderd geestelijk vermogen	10027374	Zenuwstelselaandoeningen; Psychische stoornissen	Niet-ernstig	Mental health impairment (finding)	228150001	narcose			MedDRA + gnm	MedDRA + gnm	Is geopereerd onder algehele narcose en heeft een plexusblok gehad. Dhr voelt zich goed, maar is nog wel wat duf.	2023-07-24	rapportage	vragenlijst	nee	3	ja	ja	ja
58	1	Jeroen Bosch Ziekenhuis	0	duizeligheid	duizeligheid	duizeligheid	10013573	Zenuwstelselaandoeningen; Bloedvataandoeningen; Hartaandoeningen	Niet-ernstig	Dizziness (finding)	404640003	medicatie			van	voorzetsel	Heeft al een paar maanden aanvalsgewijs klachten van duizeligheid, zweten, misselijkheid. Komt en gaat. Heeft het vaak in de ochtend, soms ook in de avond. Niet houdingsafhaneklijk, meestal in rust, niet inspanningsafhankelijk. Niet specifiek na eet momenten. Denkt zelf dat het na inname van medicatie komt, maar weet dit niet zeker.	2023-03-09	CAR	consult 2.0	nee	6	nee	ja	ja
58	2	Jeroen Bosch Ziekenhuis	0	zweten	overmatig transpireren	hyperhidrose	10020642	Huid- en onderhuidaandoeningen; Algemene aandoeningen en toedieningsplaatsstoornissen	Niet-ernstig	Hyperhidrosis (disorder)	312230002	medicatie			van	voorzetsel	Heeft al een paar maanden aanvalsgewijs klachten van duizeligheid, zweten, misselijkheid. Komt en gaat. Heeft het vaak in de ochtend, soms ook in de avond. Niet houdingsafhaneklijk, meestal in rust, niet inspanningsafhankelijk. Niet specifiek na eet momenten. Denkt zelf dat het na inname van medicatie komt, maar weet dit niet zeker.	2023-03-09	CAR	consult 2.0	nee	6	nee	ja	ja
58	3	Jeroen Bosch Ziekenhuis	0	miselijkheid	misselijkheid/nausea	nausea	10028813	Maagdarmstelselaandoeningen	Niet-ernstig	Nausea (finding)	422587007	medicatie			van	voorzetsel	Heeft al een paar maanden aanvalsgewijs klachten van duizeligheid, zweten, misselijkheid. Komt en gaat. Heeft het vaak in de ochtend, soms ook in de avond. Niet houdingsafhaneklijk, meestal in rust, niet inspanningsafhankelijk. Niet specifiek na eet momenten. Denkt zelf dat het na inname van medicatie komt, maar weet dit niet zeker.	2023-03-09	CAR	consult 2.0	nee	6	nee	ja	nee
58	4	Jeroen Bosch Ziekenhuis	0	transpireren	overmatig transpireren	hyperhidrose	10020642	Huid- en onderhuidaandoeningen; Algemene aandoeningen en toedieningsplaatsstoornissen	Niet-ernstig	Hyperhidrosis (disorder)	312230002	perdnison	prednison	A07EA03	sindsdien	voorzetsel	3 wk geleden perdnison kuur bij jicht. Sindsdien aanvallen van heet gevoel in het hoofd + gevoel van transpireren	2022-11-12	Secondary Survey	vragenlijst	nee	2	nee	ja	ja
58	5	Jeroen Bosch Ziekenhuis	0	warm gevoel in hoofd	warmtegevoel	het heet hebben	10016334	Algemene aandoeningen en toedieningsplaatsstoornissen	Niet-ernstig	Feels hot (finding)	373932008	prednisonkuur	prednison	A07EA03	sindsdien	voorzetsel	Afgelopen 3 weken veel klachten van jicht gehad, waarvoor prednisonkuur gehad. SInddien warm gevoel in hoofd, transpireren	2022-11-12	SEH	consult 2.0	nee	2	nee	ja	ja
58	6	Jeroen Bosch Ziekenhuis	0	algehele malaise	algehele malaise	malaise	10025482	Algemene aandoeningen en toedieningsplaatsstoornissen	Niet-ernstig	Malaise (finding)	367391008	sotalol	sotalol	C07AA07	bij	voorzetsel	algehele malaise, vervelend gevoel in de kaken, electrocardiografisch geen veranderingen en lage cardiale markers DD bij sotalol	2023-03-09	CAR	consult 2.0	nee	6	ja	ja	nee
59	1	Jeroen Bosch Ziekenhuis	0	last van haar schouder	pijnlijke schouder	artralgie	10003239	Skeletspierstelsel- en bindweefselaandoeningen	Niet-ernstig	Joint pain (finding)	57676002	spinaal			waarbij	voorzetsel	Mw heeft een spinaal gekregen waarbij ze tijdens OK last kreeg van haar schouder en tintelingen in haar arm	2023-07-24	rapportage	vragenlijst	nee	4	ja	ja	nee
59	2	Jeroen Bosch Ziekenhuis	0	tintelingen in haar arm	tinteling in de ledematen	paresthesie	10033775	Zenuwstelselaandoeningen; Huid- en onderhuidaandoeningen	Niet-ernstig	Paresthesia (finding)	91019004	spinaal			waarbij	voorzetsel	Mw heeft een spinaal gekregen waarbij ze tijdens OK last kreeg van haar schouder en tintelingen in haar arm	2023-07-24	rapportage	vragenlijst	nee	4	ja	ja	nee

## Sheet: Legend
PatNr	Patientnumber
Reference	Number of ADR
Hospital	Hospital
site-nmr	Hospital number
Symptom	Symptom in free tekst
MedDRA LLT	Lower level term by meddra
MedDRA PT	primary term by meddra
MedDRA number	number of meddra
System Organ Class	system organ class by meddra
Seriousness	Seriousness of the ADR
SNOMED Condition (FSN)	snomed symptom
SNOMED Concept ID	snomed number
Drug name	drug name
Generic drug name or drug group	Generic drug name or group name
ATC-code	ATC code
Triggerword	Word that would trigger the algorithm
Category triggerword	The category of the trigger word
Surrounding tekst	The text surrounding the ADR
Date	date of the ADR
Registred specialisy	the specialty of the docter who registred it
Location EHR	where in the EHR the ADR is written
Structured in ADR-module?	If the ADR is also in the ADR-module
Naranjo score	the naranjo score
Assessor 1	assessor 1
Assessor 2	assessor 2
R	The algorithm
